# Supplementary material for: Profiling of host genetic alterations and intra-tumor microbiomes in colorectal cancer
Source: Comput Struct Biotechnol J. 2021 Jun 4;19:3330–8. doi: 10.1016/j.csbj.2021.05.049 (PMC8202188; doi:10.1016/j.csbj.2021.05.049)
Supplement: Supplementary data 1 [file mmc1.xlsx]

## Sheet: Sheet1
ID	Age	Sex	Colon/Rectum	Sidedness	Histopathological grade	T category	N category	M category	TNM Stage	MSI status	KRAS	NRAS	BRAF	Number of alterations	Tumor mutational burden (/Mb)	alive or dead	Months after surgery	Cause of death
D0002	84	M	Rectum	Left	G2	4a	0	0	IIB	MSS	G12V			56	17.6923	dead	12	colorectal cancer
D0003	94	F	Colon	Right	G3	3	2b	0	IIIC	MSI-H			V600E	60	36.1538	alive	22
D0004	63	M	Colon	Left	G2	4b	0	0	IIC	MSS				29	6.92308	alive	18
D0005	75	M	Rectum	Left	G1	2	1a	0	IIIA	MSS				21	7.69231	alive	26
D0006	65	F	Colon	Left	G1	3	1b	1a	IVA	MSS				17	8.46154	dead	14	colorectal cancer
D0007	81	F	Rectum	Left	G1	2	0	0	I	MSI-H				83	59.2308	alive	26
D0008	84	F	Colon	Right	G3	3	1b	0	IIIB	MSI-H			V600E	41	26.1538	alive	25
D0009	71	M	Rectum	Left	G2	3	0	0	IIA	MSS				20	10.7692	dead	8	subarachnoid hemorrhage
D0010	43	F	Rectum	Left	G2	1	1a	0	IIIA	MSS	G12S			23	9.23077	alive	25
D0011	81	M	Rectum	Left	G2	2	0	0	I	MSS				21	9.23077	alive	25
D0012	79	F	Colon	Right	G1	2	0	0	I	MSS				20	12.3077	alive	23
D0013	73	F	Colon	Left	G2	2	1b	0	IIIA	MSS	G12A			18	9.23077	alive	24
D0060	85	F	Colon	Right	G2	1	0	0	I	MSI-H			V600E	53	40	alive	26
D0064	70	M	Rectum	Left	G2	1	0	0	I	MSS			D594G	22	14.6154	alive	22
D0065	75	F	Colon	Left	G2	3	0	0	IIA	MSS				22	13.0769	alive	24
D0132	64	F	Colon	Left	G2	3	0	0	IIA	MSS		Q61R		21	12.3077	alive	0
D0254	67	F	Rectum	Left	G3	3	1a	0	IIIB	MSS				33	9.23077	alive	22
D0255	37	M	Rectum	Left	G2	3	0	0	IIA	MSI-H	A146T			50	41.5385	alive	24
D0256	51	F	Colon	Left	G2	2	1b	0	IIIA	MSS				28	10.7692	alive	23
D0257	70	M	Colon	Left	G3	3	1b	0	IIIB	MSS				15	10.7692	alive	21
D0258	71	M	Colon	Left	G2	3	0	0	IIA	MSS				40	14.6154	alive	23
D0259	69	M	Colon	Right	G2	2	1a	0	IIIA	MSS	A59E			34	13.8462	alive	22
D0260	73	F	Colon	Right	G3	3	0	0	IIA	MSS	G12V			29	10.7692	dead	49	colorectal cancer
D0261	65	M	Rectum	Left	G2	1	0	0	I	MSS	A146V			18	11.5385	alive	21
D0262	65	F	Colon	Right	G2	4a	2a	0	IIIC	MSS			V600E	40	13.0769	alive	22
D0263	65	M	Colon	Right	G3	3	1a	0	IIIB	MSI-H	G12V			44	47.6923	alive	9
D0264	65	M	Rectum	Left	G2	3	2a	1b	IVB	MSS				28	7.69231	alive	1
D0265	77	M	Colon	Left	G2	3	1b	1a	IVA	MSS				16	9.23077	dead	11	colorectal cancer
D0266	62	M	Colon	Left	G2	3	1b	1b	IVB	MSS				10	10	dead	2	colorectal cancer
