# Supplementary material for: Profiling of host genetic alterations and intra-tumor microbiomes in colorectal cancer
Source: Comput Struct Biotechnol J. 2021 Jun 4;19:3330–8. doi: 10.1016/j.csbj.2021.05.049 (PMC8202188; doi:10.1016/j.csbj.2021.05.049)
Supplement: Supplementary data 2 [file mmc2.xlsx]

## Sheet: reads
SampleID	Sample ID	R1	R2	Joined	Low quality	Chimera	Final read	OUT mapped
D0002	Tumor	33074	33074	22186	122	5	22059	18528
D0002	Non-tumor	84930	84930	79114	10	292	78812	77927
D0003	Tumor	54088	54088	47859	53	28	47778	46305
D0003	Non-tumor	52116	52116	47562	24	133	47405	46376
D0004	Tumor	64707	64707	60450	7	508	59935	58659
D0004	Non-tumor	57117	57117	49680	0	10	49670	48134
D0005	Tumor	40674	40674	35458	34	94	35330	34245
D0005	Non-tumor	31782	31782	21551	15	13	21523	18753
D0006	Tumor	42329	42329	39106	2	120	38984	38455
D0006	Non-tumor	35597	35597	28180	127	7	28046	26060
D0007	Tumor	48012	48012	40664	0	718	39946	39468
D0007	Non-tumor	37127	37127	28337	134	17	28186	26087
D0008	Tumor	48408	48408	44601	5	124	44472	43775
D0008	Non-tumor	53506	53506	49121	7	440	48674	47989
D0009	Tumor	35719	35719	16790	0	2	16788	11216
D0009	Non-tumor	54180	54180	49616	13	112	49491	49021
D0010	Tumor	24987	24987	11171	0	1	11170	7718
D0010	Non-tumor	31789	31789	17166	0	2	17164	12092
D0011	Tumor	36840	36840	19954	70	3	19881	15190
D0011	Non-tumor	41242	41242	32962	59	20	32883	30689
D0012	Tumor	37837	37837	16344	0	3	16341	10042
D0012	Non-tumor	41717	41717	21407	246	189	20972	16106
D0013	Tumor	59735	59735	55594	12	304	55278	54364
D0013	Non-tumor	39475	39475	30824	7	10	30807	28522
D0060	Tumor	34801	34801	24674	161	6	24507	22000
D0060	Non-tumor	51631	51631	46994	28	164	46802	46026
D0064	Tumor	34833	34833	24094	100	13	23981	21463
D0064	Non-tumor	31593	31593	22895	23	2	22870	20419
D0065	Tumor	52214	52214	48639	16	39	48584	48000
D0065	Non-tumor	36993	36993	28587	95	17	28475	26564
D0132	Tumor	88254	88254	81602	2	1101	80499	79155
D0132	Non-tumor	57128	57128	52160	19	683	51458	50136
D0254	Tumor	49232	49232	37612	72	2	37538	34803
D0254	Non-tumor	29400	29400	11767	282	72	11413	6346
D0255	Tumor	60398	60398	55740	9	174	55557	54741
D0255	Non-tumor	50499	50499	40538	112	41	40385	38074
D0256	Tumor	55002	55002	47883	52	23	47808	45817
D0256	Non-tumor	31466	31466	13429	549	2	12878	7671
D0257	Tumor	61793	61793	51310	198	23	51089	48093
D0257	Non-tumor	32672	32672	19003	222	6	18775	14654
D0258	Tumor	37610	37610	31607	76	31	31500	30108
D0258	Non-tumor	31689	31689	19052	230	18	18804	15207
D0259	Tumor	55367	55367	49630	32	151	49447	48544
D0259	Non-tumor	57561	57561	52924	6	363	52555	52026
D0260	Tumor	47886	47886	22958	422	6	22530	14367
D0260	Non-tumor	49893	49893	37826	10	40	37776	34737
D0261	Tumor	55403	55403	50622	16	51	50555	49272
D0261	Non-tumor	42217	42217	26330	209	9	26112	22219
D0262	Tumor	48606	48606	43094	60	39	42995	41659
D0262	Non-tumor	50161	50161	43568	66	71	43431	42069
D0263	Tumor	56762	56762	52641	6	117	52518	51899
D0263	Non-tumor	58013	58013	54275	16	522	53737	53149
D0264	Tumor	77513	77513	73154	0	1381	71773	71036
D0264	Non-tumor	57219	57219	48190	3	36	48151	46147
D0265	Tumor	75333	75333	70304	0	541	69763	69335
D0265	Non-tumor	46435	46435	40477	45	45	40387	39144
D0266	Tumor	48693	48693	44515	21	76	44418	43492
D0266	Non-tumor	55722	55722	50945	5	340	50600	49886
		48223.8	48223.8	39392	70.8621	161.379	39159.8	36965.2
