# Supplementary material for: Profiling of host genetic alterations and intra-tumor microbiomes in colorectal cancer
Source: Comput Struct Biotechnol J. 2021 Jun 4;19:3330–8. doi: 10.1016/j.csbj.2021.05.049 (PMC8202188; doi:10.1016/j.csbj.2021.05.049)
Supplement: Supplementary data 3 [file mmc3.xlsx]

## Sheet: Tumor enriched
Taxonomy	Phylum	Class	P-value
k__Bacteria;p__Spirochaetes;c__Spirochaetes;o__Spirochaetales;f__Spirochaetaceae;g__Treponema	Spirochaetes	Spirochaetes	0.03125
k__Bacteria;p__Fusobacteria;c__Fusobacteriia;o__Fusobacteriales;f__Fusobacteriaceae;g__Fusobacterium	Fusobacteria	Fusobacteriia	0.000777394
k__Bacteria;p__Fusobacteria;c__Fusobacteriia;o__Fusobacteriales;f__Leptotrichiaceae;g__Leptotrichia	Fusobacteria	Fusobacteriia	0.0392456
k__Bacteria;p__Proteobacteria;c__Epsilonproteobacteria;o__Campylobacterales;f__Campylobacteraceae;g__Campylobacter	Proteobacteria	Epsilonproteobacteria	0.0136719
k__Bacteria;p__Firmicutes;c__Clostridia;o__Clostridiales;f__Peptostreptococcaceae;g__Peptostreptococcus	Firmicutes	Clostridia	0.00877333
k__Bacteria;p__Firmicutes;c__Clostridia;o__Clostridiales;f__Veillonellaceae;g__Mitsuokella	Firmicutes	Clostridia	0.015625
k__Bacteria;p__Firmicutes;c__Clostridia;o__Clostridiales;f__[Tissierellaceae];g__Parvimonas	Firmicutes	Clostridia	0.0282133
k__Bacteria;p__Firmicutes;c__Clostridia;o__Clostridiales;f__Veillonellaceae;g__Selenomonas	Firmicutes	Clostridia	0.0415039
k__Bacteria;p__Proteobacteria;c__Betaproteobacteria;o__Neisseriales;f__Neisseriaceae;g__Eikenella	Proteobacteria	Betaproteobacteria	0.015625
k__Bacteria;p__Firmicutes;c__Bacilli;o__Gemellales;f__Gemellaceae;g__	Firmicutes	Bacilli	0.000846863
k__Bacteria;p__Firmicutes;c__Bacilli;o__Lactobacillales;f__Streptococcaceae;g__Streptococcus	Firmicutes	Bacilli	0.00117007
k__Bacteria;p__Firmicutes;c__Bacilli;o__Lactobacillales;f__Enterococcaceae;g__Enterococcus	Firmicutes	Bacilli	0.0488281

## Sheet: Non-tumor enriched
Taxonomy	Phylum	Class	P-value
k__Bacteria;p__Verrucomicrobia;c__Verrucomicrobiae;o__Verrucomicrobiales;f__Verrucomicrobiaceae;g__Akkermansia	Verrucomicrobia	Verrucomicrobiae	0.0239563
k__Bacteria;p__Actinobacteria;c__Coriobacteriia;o__Coriobacteriales;f__Coriobacteriaceae;g__Collinsella	Actinobacteria	Coriobacteriia	0.0397136
k__Bacteria;p__Firmicutes;c__Clostridia;o__Clostridiales;f__Ruminococcaceae;g__	Firmicutes	Clostridia	0.0295982
k__Bacteria;p__Firmicutes;c__Clostridia;o__Clostridiales;f__Ruminococcaceae;g__Ruminococcus	Firmicutes	Clostridia	0.00894346
k__Bacteria;p__Firmicutes;c__Clostridia;o__Clostridiales;f__Ruminococcaceae;g__Clostridium	Firmicutes	Clostridia	0.0195312
k__Bacteria;p__Firmicutes;c__Clostridia;o__Clostridiales;f__Veillonellaceae;g__Veillonella	Firmicutes	Clostridia	0.0379901
k__Bacteria;p__Bacteroidetes;c__Bacteroidia;o__Bacteroidales;f__Bacteroidaceae;g__Bacteroides	Bacteroidetes	Bacteroidia	0.000989057
k__Bacteria;p__Bacteroidetes;c__Bacteroidia;o__Bacteroidales;f__Rikenellaceae;g__	Bacteroidetes	Bacteroidia	0.0073793
k__Bacteria;p__Bacteroidetes;c__Bacteroidia;o__Bacteroidales;f__Prevotellaceae;g__Prevotella	Bacteroidetes	Bacteroidia	0.0458765
k__Bacteria;p__Bacteroidetes;c__Bacteroidia;o__Bacteroidales;f__[Odoribacteraceae];g__Butyricimonas	Bacteroidetes	Bacteroidia	0.00335693
k__Bacteria;p__Proteobacteria;c__Alphaproteobacteria;o__Sphingomonadales;f__Sphingomonadaceae;g__Sphingobium	Proteobacteria	Alphaproteobacteria	0.0209351

## Sheet: Filtered
Taxonomy
k__Bacteria;p__Firmicutes;c__Clostridia;o__Clostridiales;f__Clostridiaceae;g__
k__Bacteria;p__Proteobacteria;c__Alphaproteobacteria;o__Rickettsiales;f__mitochondria;Other
k__Bacteria;p__Proteobacteria;c__Alphaproteobacteria;o__Sphingomonadales;f__Sphingomonadaceae;g__Sphingomonas
k__Bacteria;p__Proteobacteria;c__Gammaproteobacteria;o__Pseudomonadales;f__Moraxellaceae;g__Enhydrobacter
