# Supplementary material for: Profiling of host genetic alterations and intra-tumor microbiomes in colorectal cancer
Source: Comput Struct Biotechnol J. 2021 Jun 4;19:3330–8. doi: 10.1016/j.csbj.2021.05.049 (PMC8202188; doi:10.1016/j.csbj.2021.05.049)
Supplement: Supplementary data 4 [file mmc4.xlsx]

## Sheet: clinical data
		0	1
Age	continuous	-	-
Sex	binomial	Male	Female
Colon/Rectum	binomial	Colon	Rectum
Sidedness	binomial	Left	Right
Histopathological grade	binomial	G1/G2	G3
TNM Stage	binomial	Stage I/II	Stage III/IV
MSI status	binomial	MSS	MSI-H
Tumor mutational burden (/Mb)	continuous	-	-
alive or dead	binomial	alive	dead

## Sheet: p-value
Taxonomy	Age	Sex	Colon/Rectum	Sidedness	Histopathological grade	TNM Stage	MSI status	Tumor mutational burden (/Mb)	alive or dead
Akkermansia(g)	0.723	0.538853	0.14185	0.576731	0.768733	0.397158	0.983959	0.862	0.434762
Bacteroides(g)	0.197735	0.858263	0.800794	0.515809	0.635223	0.983985	0.624685	0.43511	0.805923
Butyricimonas(g)	0.745	0.24864	0.0940293	0.0828437	0.936465	0.278283	0.859957	0.452	0.352735
Campylobacter(g)	0.745	0.868526	0.144731	0.115226	0.527735	0.470777	0.949213	0.812	0.37845
Clostridium(g)	0.339	0.894	0.965	0.102688	0.535	0.747	0.222693	0.386	0.587
Collinsella(g)	0.699	0.0357146	0.0126717	0.886346	0.0182769	0.557903	0.321031	0.903	0.286776
Eikenella(g)	0.202	0.828139	0.961	0.32999	0.393825	0.657326	0.519248	0.433	0.739539
Enterococcus(g)	0.579319	0.0645471	0.376839	0.741991	0.232744	0.0121813	0.814604	0.476068	0.140388
Fusobacterium(g)	0.707623	0.933644	0.553247	0.257184	0.747799	0.128202	0.241222	0.0725571	0.361606
Gemellaceae(f)	0.427546	0.331762	0.269294	0.172038	0.847386	0.632679	0.671408	0.675154	0.420423
Leptotrichia(g)	0.897509	0.638955	0.262327	0.601234	0.846419	0.749052	0.606204	0.803336	0.617809
Mitsuokella(g)	0.531	0.805	0.752	0.421	0.58	0.488	0.557	0.643	0.959
Parvimonas(g)	0.509066	0.911653	0.331716	0.56632	0.525748	0.101906	0.798507	0.565367	0.118893
Peptostreptococcus(g)	0.415248	0.796153	0.587687	0.771334	0.238402	0.410007	0.906655	0.715399	0.825051
Prevotella(g)	0.28466	0.675925	0.116335	0.861317	0.694883	0.519157	0.546046	0.460762	0.472386
Rikenellaceae(f)	0.363489	0.911822	0.134648	0.669855	0.705984	0.863828	0.45798	0.577054	0.798792
Ruminococcaceae(f)	0.143515	0.708507	0.123018	0.551547	0.860332	0.650764	0.705037	0.435277	0.505718
Ruminococcus(g)	0.339541	0.554484	0.280996	0.450813	0.0597805	0.843972	0.870527	0.636399	0.201627
Selenomonas(g)	0.573	0.803521	0.176012	0.326503	0.537069	0.383468	0.113196	0.0215673	0.273635
Sphingobium(g)	0.291	0.583237	0.348623	0.312891	0.363214	0.161447	0.93843	0.934	0.526699
Streptococcus(g)	0.361029	0.742756	0.282714	0.11394	0.815987	0.643406	0.978208	0.975516	0.129512
Treponema(g)	0.0857045	0.0938275	0.548656	0.0512777	0.461601	0.215174	0.0155102	0.000275925	0.877147
Veillonella(g)	0.698	0.123278	0.164445	0.794389	0.629998	0.0202449	0.72047	0.968	0.312402
