# Supplementary material for: Profiling of host genetic alterations and intra-tumor microbiomes in colorectal cancer
Source: Comput Struct Biotechnol J. 2021 Jun 4;19:3330–8. doi: 10.1016/j.csbj.2021.05.049 (PMC8202188; doi:10.1016/j.csbj.2021.05.049)
Supplement: Supplementary data 5 [file mmc5.xlsx]

## Sheet: Mutaiton enrichment
Taxonomy	Gene	P-value	Q-value	Patients numbers with altered genes	Average abandance differences of patients with altered genes	Average abandance differences of patients without altered genes
Streptococcus(g)	ATM	2.04891e-07	1.68011e-05	5	0.194263	0.0442472
Treponema(g)	SPEN	5.76711e-07	4.72903e-05	5	0.0175991	2.31662e-06
Selenomonas(g)	MEN1	1.90525e-06	0.000156231	5	0.00476015	9.11107e-06
Enterococcus(g)	FLT1	2.01058e-06	0.000128331	5	0.0201874	0.000471703
Campylobacter(g)	GATA2	2.65517e-06	0.000217724	7	0.00516685	6.92646e-05
Treponema(g)	IGF2R	3.04342e-06	0.00012478	6	0.0146574	4.64178e-06
Clostridium(g)	APC	4.25542e-06	0.000348944	23	-1.47318e-05	-0.000149467
Peptostreptococcus(g)	MEN1	5.75542e-06	0.000219897	5	0.0202312	0.00355342
Fusobacterium(g)	ATM	6.47828e-06	0.000531219	5	0.155266	0.0268246
Peptostreptococcus(g)	AKT1	7.13096e-06	0.000219897	7	0.0173959	0.00293939
Peptostreptococcus(g)	TNFRSF14	8.04502e-06	0.000219897	5	0.0192019	0.00376786
Campylobacter(g)	TNK2	1.2189e-05	0.000499751	10	0.00373647	1.72119e-05
Fusobacterium(g)	MEN1	2.11485e-05	0.000570091	5	0.115512	0.0351065
Ruminococcus(g)	BCL2	2.4274e-05	0.00199047	8	-5.01947e-05	-0.00450364
Fusobacterium(g)	PKHD1	2.4274e-05	0.000570091	9	0.108426	0.0222143
Fusobacterium(g)	PIK3CA	2.78093e-05	0.000570091	6	0.117871	0.0309952
Campylobacter(g)	MEN1	3.64196e-05	0.000871875	5	0.00658379	0.000198866
Mitsuokella(g)	CUX1	3.64646e-05	0.0029901	5	1.64256e-05	4.41081e-06
Streptococcus(g)	AMER1	4.13358e-05	0.00169477	24	0.0830885	0.00782498
Fusobacterium(g)	FLT4	4.70057e-05	0.000642411	5	0.104445	0.0374121
Fusobacterium(g)	ARID1A	4.70057e-05	0.000642411	6	0.106632	0.0339272
Selenomonas(g)	PIK3CD	5.06123e-05	0.0013834	8	0.00298137	8.02174e-06
Selenomonas(g)	TNK2	5.06123e-05	0.0013834	10	0.00239963	1.21915e-06
Campylobacter(g)	ITGB2	5.16272e-05	0.000871875	5	0.00657709	0.000200262
Campylobacter(g)	TSC2	5.71392e-05	0.000871875	8	0.00342975	0.000488273
Fusobacterium(g)	NF1	6.04801e-05	0.000701444	5	0.10782	0.036709
Campylobacter(g)	NF1	6.37957e-05	0.000871875	5	0.0050825	0.000511636
Fusobacterium(g)	BLM	6.84336e-05	0.000701444	7	0.10179	0.0321629
Selenomonas(g)	TSC2	8.50885e-05	0.00174431	8	0.00260663	0.000150781
Prevotella(g)	CD79A	8.93576e-05	0.00732732	15	0.00157262	-0.0163377
Leptotrichia(g)	TNK2	0.000128821	0.0105633	10	0.0159586	0.0105288
Gemellaceae(f)	TP53	0.00013394	0.0109831	25	0.00763799	0.000206693
Enterococcus(g)	AR	0.000138702	0.00442651	12	0.00947397	-8.41133e-05
Bacteroides(g)	GRIN2A	0.00013914	0.0114094	6	0.00446507	-0.125728
Selenomonas(g)	NKX2-1	0.000166838	0.00273614	10	0.0023851	8.86613e-06
Sphingobium(g)	ARID1A	0.00016884	0.0138449	6	0.000150507	-0.000691475
Rikenellaceae(f)	CIC	0.000194684	0.0123368	8	0.00592313	-0.0199228
Streptococcus(g)	NOTCH1	0.000194684	0.00532135	12	0.129268	0.0283547
Fusobacterium(g)	MSH6	0.000241976	0.00198421	5	0.0989017	0.038567
Fusobacterium(g)	KMT2A	0.000241976	0.00198421	5	0.101554	0.0380145
Selenomonas(g)	NF1	0.000264071	0.00360897	5	0.00328236	0.000316984
Peptostreptococcus(g)	PTPRT	0.000266868	0.0054708	5	0.0154004	0.00455984
Ruminococcus(g)	ITGA10	0.000299264	0.0112868	9	-0.000473625	-0.00453577
Rikenellaceae(f)	JAK2	0.000368364	0.0123368	5	0.00974208	-0.0174877
Eikenella(g)	PTPRT	0.000445724	0.00911142	5	0.00157812	0.000253076
Rikenellaceae(f)	KRAS	0.000451345	0.0123368	8	0.00531596	-0.0196915
Ruminococcus(g)	TAF1L	0.000451345	0.0112868	9	-0.000204191	-0.00465702
Collinsella(g)	MAP3K1	0.000453961	0.0372248	5	0.000908732	-0.00189812
Selenomonas(g)	SPEN	0.000502364	0.00528375	5	0.00308397	0.000358316
Leptotrichia(g)	SOX11	0.000524646	0.015291	5	0.0277993	0.00919326
Ruminococcus(g)	CUX1	0.000550576	0.0112868	5	-0.00261	-0.00341367
Selenomonas(g)	ITGB2	0.000550849	0.00528375	5	0.00300665	0.000374423
Leptotrichia(g)	MEN1	0.000571798	0.015291	5	0.0242129	0.00994042
Eikenella(g)	RUNX1T1	0.00064068	0.00911142	6	0.00192236	0.000105663
Selenomonas(g)	IGF2R	0.00064436	0.00528375	6	0.00256676	0.000374732
Selenomonas(g)	ARID1A	0.00064436	0.00528375	6	0.00273744	0.000330208
Ruminococcus(g)	GATA2	0.000735912	0.012069	7	-0.00066495	-0.00410561
Leptotrichia(g)	ARID1A	0.000770426	0.015291	6	0.0196519	0.0105097
Sphingobium(g)	DST	0.000772062	0.0316546	11	8.40649e-05	-0.000884755
Eikenella(g)	PDGFRB	0.000779366	0.00911142	6	0.0010123	0.000343069
Fusobacterium(g)	SMARCA4	0.000808984	0.00603061	5	0.0824596	0.0419925
Veillonella(g)	NOTCH2	0.000839352	0.0688269	6	0.0130186	-0.00192252
Campylobacter(g)	ARID1A	0.000907352	0.00943068	6	0.00423542	0.000533881
Campylobacter(g)	HRAS	0.000920067	0.00943068	10	0.003542	0.000119567
Leptotrichia(g)	NF1	0.000932378	0.015291	5	0.0234871	0.0100916
Selenomonas(g)	TRRAP	0.000995987	0.00742463	7	0.00235738	0.000341717
Rikenellaceae(f)	APC	0.00106832	0.0219005	23	-0.00458327	-0.0442632
Leptotrichia(g)	PIK3CA	0.00115282	0.0157553	6	0.0386565	0.00555198
Ruminococcaceae(f)	NTRK1	0.00116981	0.0524696	18	-0.00598578	-0.012563
Gemellaceae(f)	AMER1	0.00122624	0.0502758	24	0.00801643	-0.000123559
Campylobacter(g)	FGFR3	0.00127307	0.0115991	11	0.00322	0.000126209
Ruminococcaceae(f)	TAF1L	0.00127975	0.0524696	9	0.000409724	-0.0124812
Bacteroides(g)	JAK3	0.00139872	0.0455463	12	-0.0387618	-0.141165
Leptotrichia(g)	DOT1L	0.00161743	0.0177282	10	0.0151923	0.0109322
Bacteroides(g)	NOTCH2	0.00166633	0.0455463	6	-0.0545247	-0.110339
Fusobacterium(g)	TNK2	0.00166633	0.0113866	10	0.0797784	0.0327544
Leptotrichia(g)	HRAS	0.00177464	0.0177282	10	0.014303	0.0114003
Campylobacter(g)	RNF43	0.00183289	0.0150297	10	0.00156835	0.00115833
Leptotrichia(g)	PIK3CD	0.00194577	0.0177282	8	0.0151331	0.0113605
Fusobacterium(g)	ITGB2	0.00197811	0.0124773	5	0.0749713	0.0435525
Streptococcus(g)	CDK12	0.00234014	0.0479729	5	0.167894	0.0497409
Ruminococcus(g)	FLT4	0.00254207	0.0297785	5	-0.00364035	-0.00319901
Ruminococcus(g)	JAK3	0.00254207	0.0297785	12	-0.00268299	-0.00369307
Gemellaceae(f)	NTRK1	0.00254982	0.0654432	18	0.0101752	0.000783886
Campylobacter(g)	AKT1	0.00315697	0.0235338	7	0.00481533	0.000181111
Clostridium(g)	TP53	0.00321941	0.131996	25	-3.61882e-05	-8.27319e-05
Ruminococcaceae(f)	TCF7L2	0.0032425	0.0886282	5	0.00246947	-0.0107618
Sphingobium(g)	AMER1	0.00333768	0.0912298	24	-0.000473906	-0.000725427
Gemellaceae(f)	PKHD1	0.00342898	0.0654432	9	0.0172171	0.00184115
Eikenella(g)	MET	0.00350312	0.0307158	5	0.00140424	0.0002893
Collinsella(g)	BRCA2	0.00365529	0.101264	7	0.000562969	-0.00204327
Collinsella(g)	SPEN	0.00370478	0.101264	5	0.000352708	-0.00178228
Bacteroides(g)	FLT1	0.00379839	0.076069	5	-0.0297731	-0.11317
Ruminococcus(g)	BRCA2	0.00379839	0.0325747	7	-0.000384789	-0.00419475
Ruminococcus(g)	GNA11	0.00379839	0.0325747	9	-0.00218639	-0.00376503
Gemellaceae(f)	PIK3CA	0.00421803	0.0654432	6	0.00458949	0.00714085
Ruminococcus(g)	DOT1L	0.00443573	0.0325747	10	-0.00201775	-0.00393687
Selenomonas(g)	TSC1	0.00457396	0.0268902	5	0.00265407	0.000447877
Selenomonas(g)	PTPRT	0.00457396	0.0268902	5	0.00237429	0.000506166
Selenomonas(g)	MET	0.00459102	0.0268902	5	0.00134179	0.000721269
Campylobacter(g)	PTPRT	0.00469178	0.0320605	5	0.00248714	0.00105234
Peptostreptococcus(g)	FAT1	0.00478069	0.0664879	14	0.0109474	0.00221165
Bacteroides(g)	ERBB2	0.00478796	0.076069	9	-0.0614864	-0.115578
Ruminococcus(g)	MAP3K1	0.00478796	0.0325747	5	-0.000914773	-0.00376684
Ruminococcus(g)	JAK2	0.00478796	0.0325747	5	-0.000489632	-0.00385541
Gemellaceae(f)	MEN1	0.00478853	0.0654432	5	0.00502152	0.00694454
Ruminococcus(g)	IGF2R	0.00516428	0.0325747	6	-0.000164172	-0.00408665
Fusobacterium(g)	IGF2R	0.00516428	0.0282314	6	0.0984229	0.0360687
Fusobacterium(g)	SOX11	0.00516428	0.0282314	5	0.0579061	0.0471078
Campylobacter(g)	PIK3CD	0.00518521	0.0327067	8	0.00411573	0.000226947
Selenomonas(g)	BCORL1	0.00533512	0.0291653	5	0.00220549	0.000541331
Bacteroides(g)	RUNX1T1	0.00556603	0.076069	6	-0.0350679	-0.115415
Akkermansia(g)	PIK3CA	0.00587613	0.276491	6	0.00118258	-0.00165259
Peptostreptococcus(g)	BLM	0.00593308	0.0664879	7	0.0102699	0.00520674
Rikenellaceae(f)	CDK12	0.00599463	0.098312	5	-0.00746542	-0.0139028
Peptostreptococcus(g)	ITGB2	0.00681422	0.0664879	5	0.0143695	0.00477461
Collinsella(g)	CUX1	0.00693108	0.142087	5	0.000790305	-0.00187345
Ruminococcus(g)	TNK2	0.00693829	0.0379293	10	-0.000865792	-0.00454317
Ruminococcus(g)	SOX11	0.00693829	0.0379293	5	-0.000344445	-0.00388566
Campylobacter(g)	GNA11	0.00705611	0.0413286	9	0.00365843	0.000238294
Peptostreptococcus(g)	MN1	0.00710442	0.0664879	12	0.0107127	0.003405
Eikenella(g)	IGF2R	0.00718778	0.0504186	6	0.000164061	0.000564349
Peptostreptococcus(g)	SOX11	0.00729746	0.0664879	5	0.0143061	0.00478781
Rikenellaceae(f)	DOT1L	0.0080077	0.109438	10	-0.00409582	-0.0173703
Campylobacter(g)	TCF3	0.00832407	0.0455049	9	0.00277154	0.000637392
Ruminococcaceae(f)	MEN1	0.0085937	0.176171	5	0.000718053	-0.010397
Prevotella(g)	FLT1	0.00905188	0.233343	5	0.00371123	-0.00932062
Enterococcus(g)	TAF1L	0.00915169	0.133768	9	-0.000469489	0.00582415
Akkermansia(g)	CD79A	0.00927651	0.276491	15	-2.91117e-05	-0.00217695
Collinsella(g)	JAK2	0.00971403	0.15931	5	0.000330851	-0.00177773
Campylobacter(g)	SOX10	0.0104631	0.047665	10	0.00329259	0.000250836
Campylobacter(g)	NKX2-1	0.0104631	0.047665	10	0.00329259	0.000250836
Campylobacter(g)	DOT1L	0.0104631	0.047665	10	0.00329259	0.000250836
Ruminococcus(g)	AKT1	0.0105783	0.0542137	7	-0.00281873	-0.00342032
Prevotella(g)	TAF1L	0.0110787	0.233343	9	0.00334288	-0.0117612
Selenomonas(g)	AMER1	0.0112782	0.0578007	24	0.00118077	-0.000863813
Rikenellaceae(f)	GNA11	0.0113217	0.132625	9	-0.00452638	-0.0165129
Prevotella(g)	BRAF	0.0113826	0.233343	8	0.00165686	-0.0103997
Ruminococcus(g)	TRRAP	0.0121093	0.0584094	7	-0.000360454	-0.0042025
Ruminococcus(g)	GRIN2A	0.0129432	0.0589633	6	-0.000163566	-0.00408681
Veillonella(g)	SMAD4	0.0131607	0.505049	6	0.0117684	-0.00159637
Campylobacter(g)	TNFRSF14	0.0134088	0.0578695	5	0.00634443	0.000248732
Akkermansia(g)	ATM	0.0134874	0.276491	5	0.00139204	-0.00157809
Akkermansia(g)	CTNNA2	0.0134874	0.276491	5	0.00138095	-0.00157578
Rikenellaceae(f)	ERBB2	0.0138256	0.141712	9	-0.00525606	-0.0161845
Sphingobium(g)	NF1	0.0143539	0.233094	5	0.00010237	-0.000646364
Leptotrichia(g)	ITGB2	0.0152127	0.124744	5	0.019364	0.0109506
Ruminococcaceae(f)	AKT1	0.0157446	0.221712	7	-0.000130766	-0.0111373
Campylobacter(g)	CCND1	0.0163175	0.0669016	5	0.00459175	0.000613874
Rikenellaceae(f)	FLT4	0.0167859	0.141965	5	-0.00240887	-0.0149563
Ruminococcus(g)	PIK3CD	0.0167859	0.0724444	8	-0.00058648	-0.00429935
Gemellaceae(f)	PTPRT	0.0169894	0.199019	5	0.0271415	0.0023362
Collinsella(g)	TCF7L2	0.0170403	0.232885	5	0.00071737	-0.00185825
Leptotrichia(g)	FGFR1	0.0170556	0.127142	5	-0.00148969	0.0152951
Sphingobium(g)	KMT2A	0.0170556	0.233094	5	9.80351e-05	-0.000645461
Sphingobium(g)	BRAF	0.0170556	0.233094	8	6.1272e-05	-0.000737669
Enterococcus(g)	FAT1	0.0178172	0.133768	14	-0.000266292	0.00773238
Rikenellaceae(f)	GRIN2A	0.0178849	0.141965	6	-0.00246062	-0.0154883
Enterococcus(g)	RUNX1T1	0.0185653	0.133768	6	0.00347908	0.00397318
Rikenellaceae(f)	TRRAP	0.0190441	0.141965	7	-0.00340582	-0.0157797
Ruminococcaceae(f)	CD79A	0.0190441	0.221712	15	-0.000948084	-0.0165511
Ruminococcus(g)	BCL9	0.0190441	0.0780807	5	-0.00291541	-0.00335004
Campylobacter(g)	FLT1	0.0190589	0.0744204	5	-4.78414e-06	0.00157149
Veillonella(g)	AR	0.0198188	0.505049	12	0.00615991	-0.00235442
Streptococcus(g)	CREBBP	0.020266	0.332362	8	0.147566	0.0406057
Enterococcus(g)	NOTCH2	0.0207563	0.133768	6	0.0158986	0.000733305
Akkermansia(g)	JAK2	0.0214343	0.34013	5	0.00137072	-0.00157365
Collinsella(g)	FBXW7	0.0214416	0.251173	7	0.000329935	-0.00196912
Ruminococcaceae(f)	FAT1	0.0215532	0.221712	14	-0.0018713	-0.0146492
Leptotrichia(g)	GATA2	0.021771	0.148768	7	0.0198811	0.0100212
Sphingobium(g)	TP53	0.0222225	0.255182	25	-0.000523448	-0.000478669
Peptostreptococcus(g)	IGF2R	0.0228442	0.187323	6	0.00938876	0.00565676
Rikenellaceae(f)	TAF1L	0.0229083	0.15654	9	-0.00621451	-0.0157532
Ruminococcaceae(f)	TNK2	0.0229083	0.221712	10	-0.0105607	-0.00738577
Ruminococcaceae(f)	SPEN	0.0243342	0.221712	5	0.00496085	-0.0112809
Ruminococcus(g)	ERBB2	0.0243342	0.084734	9	-0.00175241	-0.00396032
Ruminococcus(g)	TCF7L2	0.0243342	0.084734	5	-0.000344206	-0.00388571
Peptostreptococcus(g)	PIK3CA	0.0255703	0.189497	6	0.0117754	0.00503414
Bacteroides(g)	CD79A	0.0258335	0.302621	15	-0.0460536	-0.155296
Rikenellaceae(f)	SOCS1	0.0258335	0.16295	11	-0.0183367	-0.00940509
Ruminococcus(g)	MSH6	0.0258335	0.084734	5	-0.00105156	-0.00373835
Ruminococcus(g)	SOX10	0.0258335	0.084734	10	-0.0021148	-0.00388579
Ruminococcus(g)	SPEN	0.0258335	0.084734	5	-0.00243821	-0.00344946
Leptotrichia(g)	TAF1L	0.0266229	0.167929	9	0.0243239	0.00703599
Gemellaceae(f)	BLM	0.0271438	0.278224	7	0.00373011	0.00753026
Peptostreptococcus(g)	JUN	0.0277312	0.189497	8	0.0125617	0.00409258
Sphingobium(g)	FBXW7	0.0280078	0.255182	7	2.71976e-05	-0.000690512
Sphingobium(g)	PIK3CA	0.0280078	0.255182	6	4.25186e-05	-0.000663304
Prevotella(g)	NOTCH2	0.0288727	0.473512	6	-3.64917e-06	-0.00891812
Selenomonas(g)	FGFR1	0.0293825	0.141728	5	-8.1984e-06	0.00100252
Veillonella(g)	APC	0.0301855	0.505049	23	0.00222939	-0.00289701
Rikenellaceae(f)	TCF7L2	0.0308011	0.17834	5	-0.00411988	-0.0145998
Ruminococcus(g)	HRAS	0.0308011	0.092245	10	-0.00185895	-0.00402045
Ruminococcus(g)	MEN1	0.0308011	0.092245	5	-0.000436857	-0.00386641
Leptotrichia(g)	MN1	0.0317831	0.173748	12	0.0113003	0.0131783
Leptotrichia(g)	FOXL2	0.0317831	0.173748	12	0.0113003	0.0131783
Campylobacter(g)	CTNNA2	0.0323129	0.115203	5	0	0.00157049
Campylobacter(g)	JAK2	0.0323129	0.115203	5	0	0.00157049
Rikenellaceae(f)	NF1	0.0326232	0.17834	5	0.00252939	-0.0159851
Ruminococcaceae(f)	GNA11	0.0326232	0.26751	9	-0.00105929	-0.0118201
Ruminococcus(g)	TSC2	0.0326232	0.092245	8	-0.00298413	-0.00338596
Ruminococcus(g)	CCND1	0.0326232	0.092245	5	-0.00389785	-0.00314537
Sphingobium(g)	MEN1	0.03281	0.260955	5	2.70756e-05	-0.000630677
Peptostreptococcus(g)	ARID1A	0.0329245	0.207678	6	0.00735807	0.0061865
Clostridium(g)	CUX1	0.0329694	0.717157	5	4.29661e-06	-5.23798e-05
Akkermansia(g)	KMT2A	0.0331834	0.34013	5	0.00135394	-0.00157015
Akkermansia(g)	BRAF	0.0331834	0.34013	8	-0.00121381	-0.00100969
Akkermansia(g)	NF1	0.0331834	0.34013	5	0.00135394	-0.00157015
Veillonella(g)	CDK12	0.0332538	0.505049	5	0.000127877	0.0013856
Selenomonas(g)	RUNX1T1	0.0351643	0.143193	6	0.000385033	0.000943879
Mitsuokella(g)	NF1	0.0360317	0.1738	5	0	7.83281e-06
Mitsuokella(g)	BCORL1	0.0360317	0.1738	5	0	7.83281e-06
Mitsuokella(g)	TRRAP	0.0360317	0.1738	7	0	8.54488e-06
Mitsuokella(g)	CCND1	0.0360317	0.1738	5	0	7.83281e-06
Mitsuokella(g)	MSH6	0.0360317	0.1738	5	0	7.83281e-06
Mitsuokella(g)	CDK12	0.0360317	0.1738	5	0	7.83281e-06
Mitsuokella(g)	CTNNA2	0.0360317	0.1738	5	0	7.83281e-06
Mitsuokella(g)	DICER1	0.0360317	0.1738	7	0	8.54488e-06
Mitsuokella(g)	RUNX1T1	0.0360317	0.1738	6	0	8.17337e-06
Mitsuokella(g)	ERBB2	0.0360317	0.1738	9	0	9.39937e-06
Mitsuokella(g)	SMARCA4	0.0360317	0.1738	5	0	7.83281e-06
Mitsuokella(g)	GRIN2A	0.0360317	0.1738	6	0	8.17337e-06
Mitsuokella(g)	JAK2	0.0360317	0.1738	5	0	7.83281e-06
Mitsuokella(g)	KMT2A	0.0360317	0.1738	5	0	7.83281e-06
Mitsuokella(g)	FLT4	0.0360317	0.1738	5	0	7.83281e-06
Mitsuokella(g)	PDGFRB	0.0360317	0.1738	6	0	8.17337e-06
Eikenella(g)	FGFR1	0.0360317	0.0702066	5	0	0.00058185
Eikenella(g)	FLT4	0.0360317	0.0702066	5	0	0.00058185
Eikenella(g)	JAK2	0.0360317	0.0702066	5	0	0.00058185
Eikenella(g)	ITGA10	0.0360317	0.0702066	9	0	0.00069822
Eikenella(g)	NFKB2	0.0360317	0.0702066	5	0	0.00058185
Eikenella(g)	TNFRSF14	0.0360317	0.0702066	5	0	0.00058185
Eikenella(g)	CTNNA2	0.0360317	0.0702066	5	0	0.00058185
Eikenella(g)	NOTCH2	0.0360317	0.0702066	6	0	0.000607148
Eikenella(g)	SOX11	0.0360317	0.0702066	5	0	0.00058185
Eikenella(g)	SMAD4	0.0360317	0.0702066	6	0	0.000607148
Eikenella(g)	SMARCA4	0.0360317	0.0702066	5	0	0.00058185
Eikenella(g)	CIC	0.0360317	0.0702066	8	0	0.000664972
Eikenella(g)	FLT1	0.0360317	0.0702066	5	0	0.00058185
Ruminococcus(g)	MET	0.0365354	0.0998635	5	-0.0010902	-0.0037303
Selenomonas(g)	NOTCH2	0.0366713	0.143193	6	-5.76603e-06	0.00104583
Selenomonas(g)	SMAD4	0.0366713	0.143193	6	-5.76603e-06	0.00104583
Selenomonas(g)	ATM	0.0366713	0.143193	5	-6.91924e-06	0.00100225
Veillonella(g)	GATA2	0.0377276	0.505049	7	0.000186577	0.00148126
Sphingobium(g)	BCORL1	0.0383005	0.260955	5	2.2741e-05	-0.000629774
Sphingobium(g)	ITGB2	0.0383005	0.260955	5	2.2741e-05	-0.000629774
Bacteroides(g)	SOX10	0.0386317	0.392876	10	-0.0205465	-0.139973
Campylobacter(g)	AMER1	0.0414911	0.141761	24	0.0015702	1.37968e-06
Collinsella(g)	APC	0.0418848	0.429319	23	-0.000476815	-0.00500741
Bacteroides(g)	SOCS1	0.0431206	0.392876	11	-0.025269	-0.143722
Ruminococcaceae(f)	BCL2	0.0431206	0.294657	8	-0.00159617	-0.0111032
Ruminococcaceae(f)	APC	0.0431206	0.294657	23	-0.00510032	-0.0214382
Akkermansia(g)	UBR5	0.0437723	0.398815	8	0.000814585	-0.00178241
Prevotella(g)	CDK12	0.0439795	0.572077	5	4.03853e-06	-0.00854828
Enterococcus(g)	DOT1L	0.044011	0.133768	10	-0.000148842	0.00598664
Enterococcus(g)	PALB2	0.044011	0.133768	13	0.00877181	-0.000110994
Enterococcus(g)	MN1	0.044011	0.133768	12	-0.000124035	0.00669095
Enterococcus(g)	STK11	0.044011	0.133768	12	-0.000124035	0.00669095
Enterococcus(g)	SOCS1	0.044011	0.133768	11	-0.000135311	0.00631923
Enterococcus(g)	NTRK1	0.044011	0.133768	18	0.00631923	-0.000135311
Enterococcus(g)	HRAS	0.044011	0.133768	10	-0.000148842	0.00598664
Enterococcus(g)	SOX10	0.044011	0.133768	10	-0.000148842	0.00598664
Enterococcus(g)	GNA11	0.044011	0.133768	9	-0.00016538	0.0056873
Enterococcus(g)	JUN	0.044011	0.133768	8	-0.000186052	0.00541648
Enterococcus(g)	TSC2	0.044011	0.133768	8	-0.000186052	0.00541648
Enterococcus(g)	AKT1	0.044011	0.133768	7	-0.000212631	0.00517028
Enterococcus(g)	CCND1	0.044011	0.133768	5	-0.000297683	0.00473942
Enterococcus(g)	TNFRSF14	0.044011	0.133768	5	-0.000297683	0.00473942
Enterococcus(g)	MEN1	0.044011	0.133768	5	-0.000297683	0.00473942
Sphingobium(g)	FLT1	0.0445533	0.260955	5	0	-0.000625037
Sphingobium(g)	CTNNA2	0.0445533	0.260955	5	0	-0.000625037
Leptotrichia(g)	STK11	0.0452154	0.231729	12	0.0112984	0.0131796
Streptococcus(g)	CEBPA	0.0455197	0.622103	15	0.0810011	0.0584452
Campylobacter(g)	JUN	0.0467746	0.15342	8	0.0014014	0.00126098
Rikenellaceae(f)	CCND1	0.0480264	0.231657	5	-0.0063191	-0.0141416
Rikenellaceae(f)	FOXL2	0.0480264	0.231657	12	-0.00574308	-0.0177693
Ruminococcus(g)	CDK12	0.0480264	0.127038	5	-0.0015785	-0.00362857
Veillonella(g)	PALB2	0.0494034	0.505049	13	0.0046468	-0.00165716
Prevotella(g)	JAK3	0.0500599	0.572077	12	-0.0024032	-0.0103706
Bacteroides(g)	NTRK1	0.050644	0.415281	18	-0.0956908	-0.103865
Campylobacter(g)	BCORL1	0.052787	0.15459	5	0.000206156	0.00152754
Campylobacter(g)	PDGFRB	0.052787	0.15459	6	0.000171796	0.00159396
Campylobacter(g)	AR	0.052787	0.15459	12	0.00019144	0.00208203
Fusobacterium(g)	TRRAP	0.0533759	0.273552	7	0.0804234	0.0389615
Veillonella(g)	BRCA2	0.0537352	0.505049	7	0.0102445	-0.00171897
Veillonella(g)	MAP3K1	0.0554322	0.505049	5	-0.000112399	0.00143566
Selenomonas(g)	NTRK1	0.0559297	0.208465	18	0.00127109	0.000103614
Prevotella(g)	NFKB2	0.0560718	0.572077	5	-0.000308414	-0.00848319
Akkermansia(g)	ITGB2	0.0570833	0.468083	5	-0.000335941	-0.0012181
Collinsella(g)	CTNNA2	0.0573106	0.522163	5	-0.000269667	-0.00165262
Clostridium(g)	ITGA10	0.058024	0.717157	9	-2.98004e-07	-6.16475e-05
Clostridium(g)	CD79A	0.058024	0.717157	15	-7.55734e-05	-7.28794e-06
Gemellaceae(f)	TSC1	0.059046	0.51524	5	0.00801149	0.00632163
Treponema(g)	SMAD4	0.0590582	0.403565	6	0	0.0038283
Treponema(g)	BCL2	0.0590582	0.403565	8	0	0.0041929
Treponema(g)	ATM	0.0590582	0.403565	5	0	0.00366879
Treponema(g)	SOX11	0.0590582	0.403565	5	0	0.00366879
Treponema(g)	NFKB2	0.0590582	0.403565	5	0	0.00366879
Treponema(g)	TNFRSF14	0.0590582	0.403565	5	0	0.00366879
Treponema(g)	NTRK1	0.0590582	0.403565	18	0.00489172	0
Treponema(g)	AMER1	0.0590582	0.403565	24	0.00366879	0
Treponema(g)	APC	0.0590582	0.403565	23	0.0038283	0
Treponema(g)	FGFR1	0.0590582	0.403565	5	0	0.00366879
Mitsuokella(g)	NOTCH2	0.0591721	0.231053	6	2.10672e-06	7.62379e-06
Mitsuokella(g)	FLT1	0.0591721	0.231053	5	2.52806e-06	7.30613e-06
Mitsuokella(g)	FGFR1	0.0591721	0.231053	5	2.52806e-06	7.30613e-06
Mitsuokella(g)	SMAD4	0.0591721	0.231053	6	2.10672e-06	7.62379e-06
Eikenella(g)	GATA2	0.0591721	0.0840772	7	5.22941e-06	0.000633082
Eikenella(g)	AKT1	0.0591721	0.0840772	7	5.22941e-06	0.000633082
Eikenella(g)	BRCA2	0.0591721	0.0840772	7	5.22941e-06	0.000633082
Eikenella(g)	FBXW7	0.0591721	0.0840772	7	5.22941e-06	0.000633082
Eikenella(g)	CUX1	0.0591721	0.0840772	5	7.32118e-06	0.000580325
Ruminococcaceae(f)	TNFRSF14	0.0591963	0.373392	5	-0.00251215	-0.00972399
Ruminococcus(g)	FLT1	0.0591963	0.151691	5	-0.00249035	-0.0034386
Leptotrichia(g)	APC	0.0596605	0.256292	23	0.0158033	-0.000640035
Sphingobium(g)	MSH6	0.0596605	0.295469	5	-9.06006e-07	-0.000624848
Leptotrichia(g)	SPEN	0.0618594	0.256292	5	0.00412239	0.0141259
Bacteroides(g)	TCF7L2	0.0622917	0.445078	5	0.0217265	-0.123899
Streptococcus(g)	TNK2	0.0622917	0.729703	10	0.109825	0.0492102
Fusobacterium(g)	ACVR2A	0.0622917	0.300466	7	0.0783313	0.0396272
Prevotella(g)	CTNNA2	0.0627889	0.572077	5	-0.00317041	-0.00788694
Gemellaceae(f)	PALB2	0.0628341	0.51524	13	0.012787	0.00159658
Leptotrichia(g)	FAT1	0.0630882	0.256292	14	0.0189389	0.00629934
Bacteroides(g)	TAF1L	0.0655152	0.445078	9	-0.00965207	-0.138904
Rikenellaceae(f)	SOX10	0.0655152	0.282368	10	-0.0222163	-0.00783325
Ruminococcaceae(f)	CUX1	0.0655152	0.37649	5	0.00044653	-0.0103404
Ruminococcus(g)	SOCS1	0.0655152	0.162795	11	-0.00303082	-0.00342439
Peptostreptococcus(g)	TRRAP	0.0660461	0.373585	7	0.00800557	0.00592723
Campylobacter(g)	TCF7L2	0.0665457	0.181892	5	0.000362444	0.00149498
Campylobacter(g)	TSC1	0.0665457	0.181892	5	0.000362444	0.00149498
Leptotrichia(g)	GNA11	0.0672026	0.256292	9	0.0150141	0.0112254
Leptotrichia(g)	FLT1	0.0686802	0.256292	5	-4.17005e-06	0.0149856
Sphingobium(g)	FGFR1	0.0686802	0.295469	5	-2.3647e-05	-0.00062011
Leptotrichia(g)	CUX1	0.0687613	0.256292	5	0.0110636	0.0126799
Rikenellaceae(f)	STK11	0.0688702	0.282368	12	-0.00610548	-0.0175135
Rikenellaceae(f)	HRAS	0.0688702	0.282368	10	-0.00845247	-0.0150774
Ruminococcaceae(f)	JAK3	0.0688702	0.37649	12	0.000180578	-0.0145943
Veillonella(g)	MET	0.0703277	0.576687	5	0.0144153	-0.00159095
Peptostreptococcus(g)	TNK2	0.0711197	0.373585	10	0.0107466	0.00415641
Bacteroides(g)	GNA11	0.0723602	0.445078	9	-0.0154043	-0.136315
Rikenellaceae(f)	GATA2	0.0723602	0.28255	7	-0.00862399	-0.0141194
Streptococcus(g)	ARID1A	0.0723602	0.741692	6	0.0668765	0.0709561
Ruminococcus(g)	NF1	0.0723602	0.16953	5	-0.00154578	-0.00363538
Ruminococcus(g)	CIC	0.0723602	0.16953	8	-0.0044085	-0.00284334
Peptostreptococcus(g)	TSC1	0.0728947	0.373585	5	0.0110554	0.00546504
Clostridium(g)	AMER1	0.0755606	0.717157	24	-4.85071e-05	-1.42921e-05
Clostridium(g)	FLT4	0.0755606	0.717157	5	-1.42921e-05	-4.85071e-05
Clostridium(g)	NTRK1	0.0755606	0.717157	18	-6.4928e-05	-6.08428e-06
Akkermansia(g)	TP53	0.0758579	0.532417	25	-0.00120895	-0.000172571
Bacteroides(g)	BCL2	0.0759889	0.445078	8	0.00214346	-0.137243
Leptotrichia(g)	TCF7L2	0.0787915	0.279206	5	-0.000246134	0.0150361
Sphingobium(g)	UBR5	0.0787915	0.295469	8	-4.5046e-05	-0.000697167
Sphingobium(g)	ACVR2A	0.0787915	0.295469	7	-5.14811e-05	-0.000665478
Sphingobium(g)	GRIN2A	0.0787915	0.295469	6	-1.79561e-05	-0.000647528
Sphingobium(g)	PKHD1	0.0787915	0.295469	9	-0.000101358	-0.000704433
Sphingobium(g)	NFKB2	0.0787915	0.295469	5	-6.63531e-05	-0.000611213
Collinsella(g)	FLT1	0.0788782	0.646801	5	-0.000310126	-0.00164419
Campylobacter(g)	MSH6	0.0790426	0.209081	5	0.000740942	0.00141613
Gemellaceae(f)	CREBBP	0.0793349	0.547546	8	0.0180469	0.0022572
Leptotrichia(g)	IGF2R	0.0817189	0.279206	6	0.00343533	0.0147401
Selenomonas(g)	FLT1	0.0829604	0.295772	5	0	0.00100081
Gemellaceae(f)	CD79A	0.0832946	0.547546	15	0.00270154	0.0108038
Ruminococcaceae(f)	NKX2-1	0.0836756	0.42322	10	-0.0100587	-0.00765
Gemellaceae(f)	BCL11B	0.0868061	0.547546	9	0.0159287	0.00242091
Ruminococcaceae(f)	SOX11	0.0877408	0.42322	5	-0.00186862	-0.00985806
Peptostreptococcus(g)	UBR5	0.0885447	0.41052	8	0.00401614	0.00734804
Leptotrichia(g)	TSC2	0.0898981	0.287828	8	0.0137725	0.0118788
Sphingobium(g)	SMAD4	0.0900821	0.295469	6	-5.89065e-05	-0.000636845
Sphingobium(g)	SMARCA4	0.0900821	0.295469	5	-7.06878e-05	-0.00061031
Sphingobium(g)	ATM	0.0900821	0.295469	5	-0.00157319	-0.000297289
Sphingobium(g)	DICER1	0.0900821	0.295469	7	-0.000152019	-0.000633489
Leptotrichia(g)	SOX10	0.0919717	0.287828	10	0.0135127	0.0118162
Mitsuokella(g)	IGF2R	0.0934925	0.255546	6	3.05049e-06	7.37759e-06
Mitsuokella(g)	BLM	0.0934925	0.255546	7	2.61471e-06	7.71293e-06
Mitsuokella(g)	TP53	0.0934925	0.255546	25	6.78738e-06	4.57574e-06
Mitsuokella(g)	SPEN	0.0934925	0.255546	5	3.66059e-06	7.07019e-06
Mitsuokella(g)	TSC2	0.0934925	0.255546	8	2.28787e-06	8.08021e-06
Mitsuokella(g)	MAP3K1	0.0934925	0.255546	5	3.66059e-06	7.07019e-06
Mitsuokella(g)	TSC1	0.0934925	0.255546	5	3.66059e-06	7.07019e-06
Mitsuokella(g)	TCF7L2	0.0934925	0.255546	5	3.66059e-06	7.07019e-06
Mitsuokella(g)	ACVR2A	0.0934925	0.255546	7	2.61471e-06	7.71293e-06
Eikenella(g)	FOXL2	0.0934925	0.0840772	12	3.26616e-06	0.00081913
Eikenella(g)	BCL9	0.0934925	0.0840772	5	7.83878e-06	0.000580217
Eikenella(g)	HRAS	0.0934925	0.0840772	10	3.91939e-06	0.000732906
Eikenella(g)	DOT1L	0.0934925	0.0840772	10	3.91939e-06	0.000732906
Eikenella(g)	GNA11	0.0934925	0.0840772	9	4.35488e-06	0.00069626
Eikenella(g)	BRAF	0.0934925	0.0840772	8	4.89924e-06	0.000663105
Eikenella(g)	DICER1	0.0934925	0.0840772	7	5.59913e-06	0.000632964
Eikenella(g)	GRIN2A	0.0934925	0.0840772	6	6.53232e-06	0.000605444
Eikenella(g)	ARID1A	0.0934925	0.0840772	6	6.53232e-06	0.000605444
Eikenella(g)	CCND1	0.0934925	0.0840772	5	7.83878e-06	0.000580217
Eikenella(g)	KMT2A	0.0934925	0.0840772	5	7.83878e-06	0.000580217
Eikenella(g)	NF1	0.0934925	0.0840772	5	7.83878e-06	0.000580217
Eikenella(g)	MSH6	0.0934925	0.0840772	5	7.83878e-06	0.000580217
Eikenella(g)	MEN1	0.0934925	0.0840772	5	7.83878e-06	0.000580217
Eikenella(g)	ITGB2	0.0934925	0.0840772	5	7.83878e-06	0.000580217
Eikenella(g)	FGFR3	0.0934925	0.0840772	11	3.56308e-06	0.000773623
Akkermansia(g)	CIC	0.0938386	0.532417	8	0.000434668	-0.00163768
Peptostreptococcus(g)	MAP3K1	0.0943035	0.41052	5	0.00906065	0.00588061
Collinsella(g)	BCL9	0.0946202	0.705351	5	-0.000246267	-0.00165749
Peptostreptococcus(g)	FOXL2	0.0951206	0.41052	12	0.00960941	0.00418382
Ruminococcaceae(f)	GATA2	0.0963318	0.432795	7	-0.0023948	-0.010417
Ruminococcus(g)	APC	0.0963318	0.219422	23	-0.00298664	-0.00438091
Enterococcus(g)	NF1	0.0972011	0.182475	5	0	0.0046774
Enterococcus(g)	MSH6	0.0972011	0.182475	5	0	0.0046774
Enterococcus(g)	AMER1	0.0972011	0.182475	24	0.0046774	0
Enterococcus(g)	KMT2A	0.0972011	0.182475	5	0	0.0046774
Enterococcus(g)	BCL11B	0.0972011	0.182475	9	0	0.00561288
Enterococcus(g)	CIC	0.0972011	0.182475	8	0	0.0053456
Enterococcus(g)	BLM	0.0972011	0.182475	7	0	0.00510262
Enterococcus(g)	FLT4	0.0972011	0.182475	5	0	0.0046774
Enterococcus(g)	GATA2	0.0972011	0.182475	7	0	0.00510262
Enterococcus(g)	IGF2R	0.0972011	0.182475	6	0	0.00488077
Enterococcus(g)	ITGB2	0.0972011	0.182475	5	0	0.0046774
Enterococcus(g)	ARID1A	0.0972011	0.182475	6	0	0.00488077
Enterococcus(g)	PIK3CA	0.0972011	0.182475	6	0	0.00488077
Clostridium(g)	CIC	0.0972011	0.717157	8	-1.69632e-05	-5.23774e-05
Clostridium(g)	ERBB2	0.0972011	0.717157	9	-1.04585e-05	-5.70753e-05
Leptotrichia(g)	ACVR2A	0.0991518	0.287828	7	0.00294159	0.0154111
Campylobacter(g)	BCL2	0.099799	0.255735	8	0.00277683	0.000737006
Selenomonas(g)	JAK3	0.100001	0.341669	12	1.23162e-05	0.00140421
Prevotella(g)	DICER1	0.100109	0.820895	7	0.00288514	-0.0102425
Ruminococcaceae(f)	BRCA2	0.100864	0.432795	7	-0.00220705	-0.0104767
Peptostreptococcus(g)	DICER1	0.102341	0.419598	7	0.00509386	0.00685368
Leptotrichia(g)	RUNX1T1	0.10264	0.287828	6	0.000358997	0.0155426
Sphingobium(g)	BCL9	0.10264	0.311721	5	-7.18655e-05	-0.000610065
Sphingobium(g)	CCND1	0.10264	0.311721	5	-7.18655e-05	-0.000610065
Veillonella(g)	NF1	0.104529	0.763325	5	-0.00023767	0.00146176
Leptotrichia(g)	KRAS	0.10548	0.287828	8	0.00513852	0.0151679
Akkermansia(g)	PTPRT	0.105514	0.532417	5	-6.06576e-05	-0.00127545
Akkermansia(g)	ACVR2A	0.105514	0.532417	7	0.000903296	-0.00169259
Akkermansia(g)	NFKB2	0.105514	0.532417	5	-0.000353956	-0.00121434
Ruminococcaceae(f)	SOX10	0.10556	0.432795	10	-0.00230885	-0.0117288
Fusobacterium(g)	MAP3K1	0.10556	0.480884	5	0.0918025	0.040046
Treponema(g)	FAT1	0.105645	0.61878	14	0.0062857	3.41082e-06
Treponema(g)	FLT1	0.105645	0.61878	5	1.02324e-05	0.00366666
Leptotrichia(g)	SOCS1	0.107735	0.287828	11	0.0119976	0.0126478
Peptostreptococcus(g)	PIK3CD	0.107768	0.420808	8	0.0128018	0.00400113
Leptotrichia(g)	CIC	0.108813	0.287828	8	0.0142916	0.011681
Ruminococcus(g)	STK11	0.110421	0.244717	12	-0.00442094	-0.00246628
Prevotella(g)	ERBB2	0.112381	0.837753	9	-0.0029332	-0.00893699
Fusobacterium(g)	SPEN	0.115452	0.490474	5	0.087977	0.040843
Leptotrichia(g)	FBXW7	0.116552	0.289614	7	-0.000336477	0.0164541
Leptotrichia(g)	ATM	0.116552	0.289614	5	4.40529e-06	0.0149839
Sphingobium(g)	NOTCH2	0.116552	0.329561	6	-0.000199918	-0.00060006
Sphingobium(g)	BLM	0.116552	0.329561	7	-8.50617e-05	-0.000654793
Campylobacter(g)	IGF2R	0.117008	0.290747	6	0.000532622	0.00149983
Veillonella(g)	FLT1	0.117241	0.763325	5	0.0137087	-0.00144375
Peptostreptococcus(g)	ERBB2	0.117795	0.421367	9	0.0015581	0.00862075
Peptostreptococcus(g)	SOCS1	0.118284	0.421367	11	0.00775755	0.00561694
Akkermansia(g)	SOX11	0.118313	0.532417	5	-0.00333476	-0.000593342
Akkermansia(g)	APC	0.118313	0.532417	23	-0.00126664	-0.0002969
Selenomonas(g)	CDK12	0.119722	0.39269	5	9.54138e-06	0.000998821
Rikenellaceae(f)	MN1	0.120655	0.449713	12	-0.0196065	-0.00798333
Veillonella(g)	CD79A	0.121015	0.763325	15	-0.00108871	0.00358746
Enterococcus(g)	TP53	0.123534	0.207498	25	0.00448797	1.46229e-05
Enterococcus(g)	FOXL2	0.123534	0.207498	12	7.52155e-05	0.0065503
Enterococcus(g)	KMT2D	0.123534	0.207498	14	0.0080076	1.00893e-05
Enterococcus(g)	TCF3	0.123534	0.207498	9	0.000100287	0.00556775
Clostridium(g)	CREBBP	0.123534	0.717157	8	-1.32897e-05	-5.37768e-05
Clostridium(g)	KMT2D	0.123534	0.717157	14	-7.34926e-05	-1.37824e-05
Fusobacterium(g)	UBR5	0.126033	0.490474	8	0.0813246	0.0366438
Fusobacterium(g)	FAT1	0.126033	0.490474	14	0.0523128	0.0458492
Campylobacter(g)	NOTCH2	0.126279	0.295473	6	0.000411699	0.00153137
Campylobacter(g)	ERBB2	0.126279	0.295473	9	0.000133744	0.0018244
Peptostreptococcus(g)	PDGFRB	0.126632	0.421367	6	0.00779339	0.00607294
Leptotrichia(g)	TRRAP	0.128672	0.310328	7	0.0165731	0.0110738
Campylobacter(g)	GRIN2A	0.12972	0.295473	6	0.000282343	0.00156512
Ruminococcaceae(f)	MAP3K1	0.131591	0.490952	5	-0.00173605	-0.00988568
Fusobacterium(g)	BCORL1	0.131591	0.490474	5	0.084789	0.0415072
Sphingobium(g)	TNFRSF14	0.131904	0.360538	5	-9.89411e-05	-0.000604424
Akkermansia(g)	KRAS	0.132299	0.532417	8	0.000398881	-0.00162405
Akkermansia(g)	BCORL1	0.132299	0.532417	5	-4.53808e-05	-0.00127863
Prevotella(g)	JAK2	0.133946	0.915295	5	-0.00688457	-0.00711316
Rikenellaceae(f)	BCL11B	0.13733	0.489611	9	-0.022784	-0.00829695
Ruminococcaceae(f)	TSC1	0.13733	0.490952	5	-0.00139101	-0.00995757
Collinsella(g)	CREBBP	0.138726	0.885653	8	-0.00106611	-0.00154678
Peptostreptococcus(g)	TSC2	0.139032	0.421367	8	0.0106237	0.00483089
Collinsella(g)	JAK3	0.140408	0.885653	12	-0.000560673	-0.00201665
Leptotrichia(g)	JAK2	0.14076	0.329782	5	0.0110253	0.0126878
Mitsuokella(g)	KMT2D	0.142213	0.299013	14	2.21023e-06	1.04696e-05
Mitsuokella(g)	JAK3	0.142213	0.299013	12	2.5786e-06	9.23789e-06
Mitsuokella(g)	DST	0.142213	0.299013	11	1.87666e-06	9.2969e-06
Mitsuokella(g)	BRCA2	0.142213	0.299013	7	4.42047e-06	7.13837e-06
Mitsuokella(g)	ARID1A	0.142213	0.299013	6	3.44054e-06	7.27584e-06
Mitsuokella(g)	MET	0.142213	0.299013	5	6.18865e-06	6.54351e-06
Mitsuokella(g)	FOXL2	0.142213	0.299013	12	1.3087e-05	1.82019e-06
Mitsuokella(g)	AMER1	0.142213	0.299013	24	6.97268e-06	4.12865e-06
Mitsuokella(g)	CIC	0.142213	0.299013	8	2.58041e-06	7.96877e-06
Eikenella(g)	TAF1L	0.142213	0.101791	9	8.4222e-06	0.00069443
Eikenella(g)	TCF3	0.142213	0.101791	9	8.4222e-06	0.00069443
Eikenella(g)	ACVR2A	0.142213	0.101791	7	1.08285e-05	0.0006313
Eikenella(g)	TSC2	0.142213	0.101791	8	9.47498e-06	0.000661362
Eikenella(g)	ATM	0.142213	0.101791	5	0.000181713	0.000543993
Eikenella(g)	BCL2	0.142213	0.101791	8	0.000113571	0.000621707
Eikenella(g)	PIK3CA	0.142213	0.101791	6	0.000151427	0.000567645
Eikenella(g)	UBR5	0.142213	0.101791	8	9.47498e-06	0.000661362
Eikenella(g)	RNF43	0.142213	0.101791	10	7.57998e-06	0.000730979
Eikenella(g)	SPEN	0.142213	0.101791	5	1.516e-05	0.000578692
Selenomonas(g)	PDGFRB	0.142368	0.449007	6	-0.000339972	0.00113301
Bacteroides(g)	CCND1	0.143254	0.783121	5	-0.0278512	-0.11357
Streptococcus(g)	FOXL2	0.143254	1	12	0.0677401	0.0717864
Ruminococcaceae(f)	PIK3CD	0.143254	0.490952	8	-0.0143639	-0.00623931
Fusobacterium(g)	TSC2	0.143254	0.510731	8	0.0733313	0.0396889
Peptostreptococcus(g)	SMAD4	0.144339	0.421367	6	0.0068278	0.00632483
Peptostreptococcus(g)	STK11	0.146049	0.421367	12	0.00975742	0.00407934
Leptotrichia(g)	SMARCA4	0.147123	0.335114	5	0.0110252	0.0126878
Prevotella(g)	ATM	0.14717	0.9283	5	-0.000143709	-0.0085175
Veillonella(g)	ITGA10	0.148516	0.869878	9	0.00742401	-0.00164611
Sphingobium(g)	SPEN	0.148779	0.393543	5	-0.000147368	-0.000594335
Leptotrichia(g)	BCL11B	0.152971	0.339017	9	0.0146804	0.0113756
Peptostreptococcus(g)	CEBPA	0.153477	0.421367	15	0.00808529	0.00465419
Campylobacter(g)	FGFR1	0.153576	0.322904	5	0.000495419	0.00146728
Campylobacter(g)	BCL9	0.153576	0.322904	5	0.000242118	0.00152005
Campylobacter(g)	CUX1	0.153576	0.322904	5	0.000397027	0.00148778
Peptostreptococcus(g)	SMARCA4	0.154139	0.421367	5	0.00315595	0.00711076
Enterococcus(g)	KRAS	0.155132	0.247543	8	6.2165e-05	0.00532192
Enterococcus(g)	DST	0.155132	0.247543	11	0.000752273	0.00577682
Clostridium(g)	CCND1	0.155132	0.717157	5	-3.31174e-05	-4.45852e-05
Clostridium(g)	RUNX1T1	0.155132	0.717157	6	-2.75979e-05	-4.65237e-05
Ruminococcaceae(f)	ITGA10	0.155668	0.490952	9	-0.0031854	-0.0108634
Ruminococcaceae(f)	STK11	0.155668	0.490952	12	-0.00613966	-0.010133
Ruminococcaceae(f)	FLT1	0.155668	0.490952	5	-0.000803543	-0.01008
Leptotrichia(g)	RNF43	0.157568	0.340015	10	0.0218872	0.00740856
Peptostreptococcus(g)	SPEN	0.160238	0.421367	5	0.00837026	0.00602444
Peptostreptococcus(g)	BCORL1	0.160238	0.421367	5	0.00789516	0.00612342
Ruminococcus(g)	TCF3	0.162163	0.349931	9	-0.00598876	-0.00205396
Akkermansia(g)	FBXW7	0.164072	0.532417	7	-6.89183e-05	-0.00138325
Akkermansia(g)	GRIN2A	0.164072	0.532417	6	-0.000562191	-0.00119743
Akkermansia(g)	ARID1A	0.164072	0.532417	6	-4.62509e-05	-0.00133202
Akkermansia(g)	MEN1	0.164072	0.532417	5	-0.000850478	-0.0011109
Peptostreptococcus(g)	CUX1	0.164436	0.421367	5	0.00636812	0.00644156
Collinsella(g)	TSC1	0.166395	0.9746	5	-0.00449716	-0.000771892
Leptotrichia(g)	PTPRT	0.167254	0.351661	5	0.000163695	0.0149507
Sphingobium(g)	PTPRT	0.167254	0.403376	5	-0.000145558	-0.000594712
Sphingobium(g)	SOX11	0.167254	0.403376	5	-0.000145982	-0.000594624
Sphingobium(g)	TSC1	0.167254	0.403376	5	-0.000170109	-0.000589597
Selenomonas(g)	GRIN2A	0.168167	0.510729	6	0.000364248	0.000949301
Ruminococcaceae(f)	FLT4	0.168854	0.512816	5	-0.00241771	-0.00974367
Veillonella(g)	HRAS	0.172663	0.943891	10	-0.00017466	0.00187581
Bacteroides(g)	MN1	0.175744	0.900686	12	-0.0469467	-0.135387
Gemellaceae(f)	CUX1	0.177227	1	5	0.00313915	0.0073367
Treponema(g)	KMT2D	0.17753	0.697528	14	0.00628539	3.70659e-06
Treponema(g)	CDK12	0.17753	0.697528	5	1.11198e-05	0.00366647
Prevotella(g)	AR	0.179898	1	12	-0.00281485	-0.01008
Akkermansia(g)	SMARCA4	0.181971	0.532417	5	-5.61184e-05	-0.00127639
Akkermansia(g)	TCF7L2	0.181971	0.532417	5	-9.65978e-05	-0.00126796
Akkermansia(g)	AMER1	0.181971	0.532417	24	-0.00114741	-0.000675246
Akkermansia(g)	PDGFRB	0.181971	0.532417	6	-0.000326335	-0.00125896
Ruminococcaceae(f)	PALB2	0.182834	0.51968	13	-0.00972071	-0.00747296
Campylobacter(g)	SMARCA4	0.185144	0.353065	5	0.000498824	0.00146657
Campylobacter(g)	BRCA2	0.185144	0.353065	7	0.000284959	0.00162259
Campylobacter(g)	ATM	0.185144	0.353065	5	0.000498824	0.00146657
Campylobacter(g)	CDK12	0.185144	0.353065	5	0.000498824	0.00146657
Sphingobium(g)	TSC2	0.187401	0.426858	8	-0.000104175	-0.000674642
Sphingobium(g)	TRRAP	0.187401	0.426858	7	-0.000208896	-0.000615391
Rikenellaceae(f)	ITGA10	0.190127	0.6496	9	-0.00912077	-0.0144454
Streptococcus(g)	DST	0.190127	1	11	0.038716	0.0892985
Ruminococcaceae(f)	PTPRT	0.190127	0.51968	5	-0.0218926	-0.0056864
Ruminococcaceae(f)	RUNX1T1	0.190127	0.51968	6	-0.0151087	-0.00675148
Enterococcus(g)	TCF7L2	0.192518	0.292571	5	0.00122019	0.0044232
Enterococcus(g)	RNF43	0.192518	0.292571	10	0.000685219	0.00554766
Clostridium(g)	NOTCH1	0.192518	0.717157	12	-1.40224e-05	-6.2786e-05
Clostridium(g)	BCL2	0.192518	0.717157	8	-3.30786e-05	-4.62382e-05
Clostridium(g)	CDK12	0.192518	0.717157	5	-2.60966e-05	-4.60479e-05
Peptostreptococcus(g)	SOX10	0.196317	0.47857	10	0.0109509	0.0040489
Selenomonas(g)	FBXW7	0.197326	0.577883	7	0.000632267	0.000890616
Streptococcus(g)	APC	0.197625	1	23	0.0692386	0.0734601
Fusobacterium(g)	CD79A	0.197625	0.675218	15	0.0439978	0.0542965
Peptostreptococcus(g)	BRAF	0.198432	0.47857	8	0.00645455	0.00641912
Leptotrichia(g)	MSH6	0.199653	0.390034	5	0.00408378	0.014134
Leptotrichia(g)	KMT2A	0.199653	0.390034	5	0.00408378	0.014134
Akkermansia(g)	TAF1L	0.20128	0.532417	9	-0.000500599	-0.00132043
Akkermansia(g)	PKHD1	0.20128	0.532417	9	-3.89219e-05	-0.00152819
Akkermansia(g)	FLT1	0.20128	0.532417	5	-0.00337291	-0.000585394
Akkermansia(g)	SPEN	0.20128	0.532417	5	-0.000117191	-0.00126367
Collinsella(g)	TP53	0.201298	1	25	-0.00166505	0.00015374
Bacteroides(g)	CEBPA	0.20533	0.935393	15	-0.0491534	-0.151975
Bacteroides(g)	PDGFRB	0.20533	0.935393	6	-0.067565	-0.106937
Leptotrichia(g)	BLM	0.208352	0.390034	7	0.0152319	0.0115005
Mitsuokella(g)	ATM	0.208413	0.406901	5	4.24493e-06	6.94845e-06
Mitsuokella(g)	BCL9	0.208413	0.406901	5	4.24493e-06	6.94845e-06
Mitsuokella(g)	PKHD1	0.208413	0.406901	9	2.3583e-06	8.33814e-06
Eikenella(g)	BLM	0.208413	0.140568	7	0.000135024	0.000591783
Eikenella(g)	NTRK1	0.208413	0.140568	18	0.000693296	0.000135006
Eikenella(g)	AMER1	0.208413	0.140568	24	0.000519972	0.000297014
Leptotrichia(g)	DST	0.209287	0.390034	11	0.00108889	0.0193143
Leptotrichia(g)	CREBBP	0.209287	0.390034	8	0.00175093	0.0164584
Sphingobium(g)	PDGFRB	0.209287	0.451618	6	-0.00045028	-0.000534748
Sphingobium(g)	BCL11B	0.209287	0.451618	9	-0.000123011	-0.000694689
Peptostreptococcus(g)	NKX2-1	0.212946	0.491118	10	0.0102414	0.00442231
Veillonella(g)	CTNNA2	0.213827	1	5	-0.00089652	0.00159902
Peptostreptococcus(g)	HRAS	0.215613	0.491118	10	0.0105711	0.00424877
Campylobacter(g)	APC	0.221272	0.386049	23	0.00120542	0.00166118
Campylobacter(g)	SMAD4	0.221272	0.386049	6	0.000417282	0.00152992
Campylobacter(g)	PIK3CA	0.221272	0.386049	6	0.00166118	0.00120542
Campylobacter(g)	CEBPA	0.221272	0.386049	15	0.00222729	0.000305887
Ruminococcaceae(f)	DOT1L	0.22137	0.585559	10	-0.00396386	-0.0108578
Akkermansia(g)	BLM	0.222041	0.568981	7	0.000640324	-0.00160892
Streptococcus(g)	FLT4	0.229707	1	5	0.0808456	0.0678759
Selenomonas(g)	DOT1L	0.230024	0.650413	10	0.00237815	1.25216e-05
Veillonella(g)	KMT2D	0.231934	1	14	0.00454151	-0.00197916
Leptotrichia(g)	BCL2	0.232966	0.415287	8	0.0117571	0.0126466
Leptotrichia(g)	JUN	0.232966	0.415287	8	-2.73151e-05	0.0171359
Sphingobium(g)	RUNX1T1	0.232966	0.489826	6	-0.000131104	-0.000618011
Veillonella(g)	DICER1	0.23564	1	7	-0.000784564	0.00179026
Collinsella(g)	SMARCA4	0.235711	1	5	-0.000612086	-0.00158128
Enterococcus(g)	DICER1	0.236137	0.327655	7	0.00098724	0.0047885
Enterococcus(g)	ATM	0.236137	0.327655	5	0.000478201	0.00457778
Enterococcus(g)	PIK3CD	0.236137	0.327655	8	0.00104676	0.00494684
Enterococcus(g)	CUX1	0.236137	0.327655	5	0.000478201	0.00457778
Clostridium(g)	FOXL2	0.236137	0.717157	12	-2.50719e-05	-5.49864e-05
Clostridium(g)	STK11	0.236137	0.717157	12	-2.50719e-05	-5.49864e-05
Clostridium(g)	SPEN	0.236137	0.717157	5	-4.00889e-05	-4.31328e-05
Clostridium(g)	NKX2-1	0.236137	0.717157	10	-3.00862e-05	-4.91984e-05
Clostridium(g)	DOT1L	0.236137	0.717157	10	-3.00862e-05	-4.91984e-05
Clostridium(g)	GNA11	0.236137	0.717157	9	-3.34291e-05	-4.67385e-05
Clostridium(g)	SMAD4	0.236137	0.717157	6	-3.24547e-05	-4.52567e-05
Clostridium(g)	PIK3CD	0.236137	0.717157	8	-3.76078e-05	-4.45128e-05
Clostridium(g)	NOTCH2	0.236137	0.717157	6	-3.24547e-05	-4.52567e-05
Clostridium(g)	SOX11	0.236137	0.717157	5	-5.26152e-05	-4.05232e-05
Collinsella(g)	TAF1L	0.236366	1	9	-0.000217144	-0.00195285
Prevotella(g)	TCF7L2	0.242607	1	5	-0.000478252	-0.00844781
Prevotella(g)	PIK3CA	0.242671	1	6	-0.0126293	-0.00562448
Akkermansia(g)	ERBB2	0.244294	0.589179	9	-4.41934e-05	-0.00152581
Akkermansia(g)	TRRAP	0.244294	0.589179	7	-5.52406e-05	-0.00138761
Rikenellaceae(f)	ITGB2	0.247025	0.810242	5	-0.00843983	-0.0136998
Streptococcus(g)	NF1	0.247025	1	5	0.0665527	0.0708536
Peptostreptococcus(g)	DOT1L	0.24706	0.542175	10	0.0102447	0.00442058
Prevotella(g)	KMT2D	0.251506	1	14	-0.00319536	-0.0106936
Prevotella(g)	RNF43	0.251672	1	10	0.00112077	-0.0113867
Peptostreptococcus(g)	TAF1L	0.252831	0.542175	9	0.0124272	0.00372967
Bacteroides(g)	JUN	0.256008	1	8	-0.0701858	-0.109689
Leptotrichia(g)	NFKB2	0.258486	0.44158	5	0.00689336	0.0135487
Leptotrichia(g)	CTNNA2	0.258486	0.44158	5	0.00335945	0.0142849
Sphingobium(g)	CDK12	0.258486	0.504663	5	-0.000325361	-0.000557253
Sphingobium(g)	CREBBP	0.258486	0.504663	8	-0.000125572	-0.000666491
Sphingobium(g)	JUN	0.258486	0.504663	8	-0.000145854	-0.000658764
Gemellaceae(f)	TRRAP	0.259654	1	7	0.00680136	0.00655305
Collinsella(g)	AR	0.260646	1	12	-0.000637487	-0.00196243
Campylobacter(g)	CREBBP	0.262193	0.429996	8	0.000305585	0.00167843
Campylobacter(g)	KRAS	0.262193	0.429996	8	0.000377852	0.0016509
Campylobacter(g)	JAK3	0.262193	0.429996	12	0.000203724	0.00207336
Peptostreptococcus(g)	KMT2D	0.263391	0.542175	14	0.00697381	0.00592031
Ruminococcaceae(f)	HRAS	0.265208	0.679595	10	-0.00823234	-0.00861122
Peptostreptococcus(g)	FBXW7	0.266033	0.542175	7	0.00566698	0.00667132
Selenomonas(g)	BCL2	0.266402	0.704677	8	0.000681866	0.000884023
Selenomonas(g)	NFKB2	0.266402	0.704677	5	0.00146652	0.000695283
Akkermansia(g)	BCL11B	0.268067	0.628042	9	-0.00137718	-0.000925968
Leptotrichia(g)	BRAF	0.269191	0.450483	8	0.0273349	0.00671218
Peptostreptococcus(g)	FGFR3	0.271087	0.542175	11	0.00963365	0.00447043
Bacteroides(g)	IGF2R	0.274626	1	6	-0.0845308	-0.102511
Streptococcus(g)	NTRK1	0.274626	1	18	0.0743092	0.0632439
Ruminococcaceae(f)	FGFR3	0.274626	0.682404	11	-0.00246863	-0.0121545
Ruminococcus(g)	PKHD1	0.274626	0.577419	9	-0.00184949	-0.00391663
Fusobacterium(g)	TSC1	0.274626	0.834049	5	0.0713708	0.0443026
Fusobacterium(g)	TCF3	0.274626	0.834049	9	0.0945697	0.0284495
Fusobacterium(g)	PTPRT	0.274626	0.834049	5	0.0559421	0.047517
Peptostreptococcus(g)	TCF3	0.278099	0.542956	9	0.00921159	0.00517668
Treponema(g)	SOCS1	0.280713	0.697528	11	7.03263e-06	0.00488742
Treponema(g)	TSC2	0.280713	0.697528	8	0.010993	5.08386e-06
Treponema(g)	TCF3	0.280713	0.697528	9	0.00977158	5.33805e-06
Treponema(g)	FOXL2	0.280713	0.697528	12	6.44658e-06	0.00517492
Treponema(g)	STK11	0.280713	0.697528	12	6.44658e-06	0.00517492
Treponema(g)	MN1	0.280713	0.697528	12	6.44658e-06	0.00517492
Treponema(g)	JUN	0.280713	0.697528	8	9.66987e-06	0.00418922
Treponema(g)	TNK2	0.280713	0.697528	10	0.00879442	5.619e-06
Treponema(g)	SOX10	0.280713	0.697528	10	7.7359e-06	0.00463019
Treponema(g)	HRAS	0.280713	0.697528	10	7.7359e-06	0.00463019
Treponema(g)	GNA11	0.280713	0.697528	9	8.59544e-06	0.00439868
Treponema(g)	ITGB2	0.280713	0.697528	5	1.54718e-05	0.00366557
Treponema(g)	ACVR2A	0.280713	0.697528	7	0.0125635	4.85277e-06
Treponema(g)	NOTCH2	0.280713	0.697528	6	1.77935e-05	0.00382366
Treponema(g)	PDGFRB	0.280713	0.697528	6	1.28932e-05	0.00382494
Treponema(g)	CCND1	0.280713	0.697528	5	1.54718e-05	0.00366557
Treponema(g)	BCL11B	0.280713	0.697528	9	8.59544e-06	0.00439868
Campylobacter(g)	RUNX1T1	0.281355	0.452375	6	0.000178529	0.0015922
Streptococcus(g)	HRAS	0.284263	1	10	0.0693866	0.0704938
Leptotrichia(g)	CCND1	0.285881	0.468846	5	0.0186338	0.0111027
Sphingobium(g)	RNF43	0.285881	0.516886	10	-0.000142298	-0.000714626
Sphingobium(g)	AR	0.285881	0.516886	12	-0.000238851	-0.000713804
Sphingobium(g)	MET	0.285881	0.516886	5	-0.000228492	-0.000577434
Enterococcus(g)	FGFR3	0.286321	0.380734	11	0.000955878	0.00565239
Enterococcus(g)	ITGA10	0.286321	0.380734	9	0.00896129	0.0015803
Clostridium(g)	FLT1	0.286321	0.760722	5	-6.25508e-05	-3.84532e-05
Clostridium(g)	FGFR1	0.286321	0.760722	5	-4.03887e-05	-4.30703e-05
Clostridium(g)	AKT1	0.286321	0.760722	7	-4.4722e-05	-4.19354e-05
Collinsella(g)	ATM	0.288862	1	5	-0.000119555	-0.00168389
Akkermansia(g)	TNK2	0.293383	0.668261	10	-5.80793e-05	-0.00159649
Veillonella(g)	AKT1	0.294005	1	7	-0.00198883	0.00217344
Rikenellaceae(f)	KMT2A	0.294118	0.923846	5	0.0019054	-0.0158551
Fusobacterium(g)	NOTCH1	0.294118	0.859681	12	0.0805671	0.0266654
Mitsuokella(g)	FBXW7	0.294507	0.536658	7	5.56374e-06	6.7746e-06
Mitsuokella(g)	AR	0.294507	0.536658	12	2.82208e-06	9.06603e-06
Mitsuokella(g)	KRAS	0.294507	0.536658	8	4.86827e-06	7.0972e-06
Eikenella(g)	MN1	0.294507	0.169329	12	7.89799e-05	0.000765685
Eikenella(g)	BCL11B	0.294507	0.169329	9	0.000105307	0.000650832
Eikenella(g)	SOX10	0.294507	0.169329	10	9.47759e-05	0.000685086
Eikenella(g)	JAK3	0.294507	0.169329	12	0.000126806	0.000731925
Eikenella(g)	KMT2D	0.294507	0.169329	14	0.000672489	0.000303304
Eikenella(g)	SOCS1	0.294507	0.169329	11	8.61599e-05	0.000723147
Eikenella(g)	MAP3K1	0.294507	0.169329	5	0.000304335	0.000518447
Eikenella(g)	PKHD1	0.294507	0.169329	9	0.000105307	0.000650832
Eikenella(g)	JUN	0.294507	0.169329	8	0.00011847	0.00061984
Veillonella(g)	FBXW7	0.296916	1	7	-0.00144763	0.00200123
Gemellaceae(f)	HRAS	0.29761	1	10	0.00108194	0.00952406
Bacteroides(g)	JAK2	0.304193	1	5	-0.0572891	-0.107438
Rikenellaceae(f)	FAT1	0.304193	0.923846	14	-0.00485315	-0.0202034
Selenomonas(g)	APC	0.306556	0.718218	23	0.000908496	0.000520666
Selenomonas(g)	TCF3	0.306556	0.718218	9	0.00231942	0.000157233
Selenomonas(g)	SMARCA4	0.306556	0.718218	5	0.00174915	0.000636403
Selenomonas(g)	ITGA10	0.306556	0.718218	9	0.000971749	0.000763684
Campylobacter(g)	ITGA10	0.308063	0.459294	9	0.000328185	0.0017369
Campylobacter(g)	CIC	0.308063	0.459294	8	0.0027152	0.000760484
Campylobacter(g)	FLT4	0.308063	0.459294	5	0.00434432	0.000665424
Campylobacter(g)	MET	0.308063	0.459294	5	0.000632982	0.00143862
Veillonella(g)	KRAS	0.309152	1	8	-0.00191876	0.00234494
Leptotrichia(g)	BCORL1	0.310086	0.478598	5	0.00379463	0.0141942
Fusobacterium(g)	KMT2D	0.314488	0.859681	14	0.0569649	0.0415073
Leptotrichia(g)	TNFRSF14	0.315174	0.478598	5	0.0186438	0.0111006
Leptotrichia(g)	MET	0.315174	0.478598	5	0.000754387	0.0148276
Leptotrichia(g)	JAK3	0.315174	0.478598	12	0.0173884	0.00888084
Sphingobium(g)	CIC	0.315174	0.516886	8	-0.00107513	-0.000304754
Sphingobium(g)	ITGA10	0.315174	0.516886	9	-0.000223393	-0.000649517
Sphingobium(g)	TCF3	0.315174	0.516886	9	-0.00013443	-0.00068955
Sphingobium(g)	CD79A	0.315174	0.516886	15	-0.000921073	-8.46273e-05
Sphingobium(g)	APC	0.315174	0.516886	23	-0.00052326	-0.000494316
Akkermansia(g)	AR	0.320255	0.673358	12	-0.000852747	-0.00121653
Akkermansia(g)	NTRK1	0.320255	0.673358	18	-0.00126975	-0.000732595
Akkermansia(g)	BCL9	0.320255	0.673358	5	-0.00071335	-0.00113947
Leptotrichia(g)	FLT4	0.32421	0.483368	5	0.021286	0.0105502
Bacteroides(g)	FLT4	0.325001	1	5	-0.0176544	-0.115695
Streptococcus(g)	TP53	0.325001	1	25	0.0703735	0.0684777
Fusobacterium(g)	TCF7L2	0.325001	0.859681	5	0.0412641	0.0505749
Fusobacterium(g)	GATA2	0.325001	0.859681	7	0.0384285	0.0523235
Collinsella(g)	NOTCH2	0.330036	1	6	-4.95893e-05	-0.00177016
Rikenellaceae(f)	PDGFRB	0.335734	0.98322	6	-0.00610731	-0.014537
Gemellaceae(f)	TNK2	0.340188	1	10	0.00260716	0.00872132
Veillonella(g)	FAT1	0.341108	1	14	-0.00146648	0.0036283
Enterococcus(g)	BCL2	0.343253	0.391233	8	0.0102302	0.00144838
Enterococcus(g)	SMARCA4	0.343253	0.391233	5	0.00166812	0.00432988
Enterococcus(g)	MAP3K1	0.343253	0.391233	5	0.00166812	0.00432988
Enterococcus(g)	NFKB2	0.343253	0.391233	5	0.00166812	0.00432988
Enterococcus(g)	SMAD4	0.343253	0.391233	6	0.0136403	0.00132243
Enterococcus(g)	JAK2	0.343253	0.391233	5	0.00166812	0.00432988
Enterococcus(g)	ACVR2A	0.343253	0.391233	7	0.00119151	0.0047235
Enterococcus(g)	GRIN2A	0.343253	0.391233	6	0.0013901	0.00451813
Clostridium(g)	SOCS1	0.343253	0.760722	11	-3.26141e-05	-4.87153e-05
Clostridium(g)	JAK2	0.343253	0.760722	5	-7.53998e-05	-3.57764e-05
Clostridium(g)	TCF3	0.343253	0.760722	9	-3.02117e-05	-4.81863e-05
Clostridium(g)	CTNNA2	0.343253	0.760722	5	-7.53998e-05	-3.57764e-05
Clostridium(g)	TNFRSF14	0.343253	0.760722	5	-6.69073e-05	-3.75456e-05
Clostridium(g)	DST	0.343253	0.760722	11	-2.0419e-05	-5.61679e-05
Clostridium(g)	ARID1A	0.343253	0.760722	6	-3.74349e-05	-4.39575e-05
Leptotrichia(g)	PALB2	0.346373	0.498291	13	0.0162187	0.0092995
Leptotrichia(g)	UBR5	0.346373	0.498291	8	0.000471631	0.0169458
Streptococcus(g)	NKX2-1	0.346685	1	10	0.0515428	0.0798853
Selenomonas(g)	AR	0.350529	0.776848	12	0.000379815	0.0011448
Selenomonas(g)	MAP3K1	0.350529	0.776848	5	0.00177871	0.000630245
Gemellaceae(f)	IGF2R	0.350781	1	6	0.00280277	0.00760696
Prevotella(g)	PALB2	0.352363	1	13	0.000120089	-0.0129187
Campylobacter(g)	TRRAP	0.358951	0.525608	7	0.00324935	0.000679377
Collinsella(g)	CD79A	0.360351	1	15	-0.000473911	-0.00242161
Collinsella(g)	ACVR2A	0.363295	1	7	-9.86569e-05	-0.00183275
Collinsella(g)	GRIN2A	0.36359	1	6	-0.000623332	-0.00162049
Prevotella(g)	TNK2	0.363632	1	10	-0.0163107	-0.0022122
Rikenellaceae(f)	BCL2	0.369238	1	8	-0.0307712	-0.00594405
Ruminococcaceae(f)	AMER1	0.369238	0.890516	24	-0.00749625	-0.0132053
Ruminococcus(g)	CD79A	0.369238	0.756938	15	-0.00275529	-0.00383205
Leptotrichia(g)	MAP3K1	0.379471	0.510109	5	0.00339806	0.0142768
Leptotrichia(g)	SMAD4	0.379471	0.510109	6	0.00638816	0.0139698
Leptotrichia(g)	NOTCH2	0.379471	0.510109	6	0.035245	0.00644195
Leptotrichia(g)	CDK12	0.379471	0.510109	5	0.042294	0.00617353
Sphingobium(g)	STK11	0.379471	0.587107	12	-0.00108766	-0.000114645
Sphingobium(g)	MAP3K1	0.379471	0.587107	5	-0.000657892	-0.000487976
Sphingobium(g)	ERBB2	0.379471	0.587107	9	-0.000209952	-0.000655565
Bacteroides(g)	BCL9	0.380839	1	5	-0.189498	-0.0798939
Rikenellaceae(f)	BCORL1	0.380839	1	5	-0.00511199	-0.0143931
Streptococcus(g)	TCF3	0.380839	1	9	0.0498313	0.0792384
Peptostreptococcus(g)	BRCA2	0.384879	0.724976	7	0.0090294	0.00560146
Veillonella(g)	BRAF	0.386578	1	8	0.00792588	-0.00140539
Peptostreptococcus(g)	NOTCH1	0.389012	0.724976	12	0.00571142	0.00693534
Bacteroides(g)	STK11	0.392654	1	12	-0.0514779	-0.132189
Streptococcus(g)	TSC2	0.392654	1	8	0.0437922	0.0801386
Selenomonas(g)	CTNNA2	0.398305	0.816524	5	0.00175093	0.000636032
Selenomonas(g)	JAK2	0.398305	0.816524	5	0.00175093	0.000636032
Selenomonas(g)	UBR5	0.398305	0.816524	8	0.000827219	0.000828651
Peptostreptococcus(g)	GATA2	0.401291	0.731241	7	0.0127057	0.00443174
Mitsuokella(g)	BCL2	0.401678	0.598866	8	6.90508e-06	6.32128e-06
Mitsuokella(g)	APC	0.401678	0.598866	23	5.01789e-06	1.2096e-05
Mitsuokella(g)	PIK3CA	0.401678	0.598866	6	1.2096e-05	5.01789e-06
Mitsuokella(g)	ITGA10	0.401678	0.598866	9	6.13785e-06	6.63734e-06
Mitsuokella(g)	TCF3	0.401678	0.598866	9	4.39196e-06	7.42299e-06
Mitsuokella(g)	ITGB2	0.401678	0.598866	5	1.45152e-05	4.80881e-06
Mitsuokella(g)	NFKB2	0.401678	0.598866	5	1.45152e-05	4.80881e-06
Mitsuokella(g)	TNFRSF14	0.401678	0.598866	5	1.45152e-05	4.80881e-06
Mitsuokella(g)	UBR5	0.401678	0.598866	8	4.94095e-06	7.06952e-06
Mitsuokella(g)	MEN1	0.401678	0.598866	5	1.45152e-05	4.80881e-06
Eikenella(g)	STK11	0.401678	0.213452	12	0.000127022	0.000731773
Eikenella(g)	CDK12	0.401678	0.213452	5	0.00138908	0.000292458
Eikenella(g)	AR	0.401678	0.213452	12	0.00108167	5.79038e-05
Eikenella(g)	TCF7L2	0.401678	0.213452	5	0.000917233	0.00039076
Eikenella(g)	TSC1	0.401678	0.213452	5	0.000917233	0.00039076
Streptococcus(g)	PKHD1	0.404681	1	9	0.0858918	0.0630112
Ruminococcaceae(f)	CREBBP	0.404681	0.948111	8	-0.0157338	-0.00571745
Enterococcus(g)	TNK2	0.406941	0.447831	10	0.000986248	0.00538922
Enterococcus(g)	PTPRT	0.406941	0.447831	5	0.0019725	0.00426647
Clostridium(g)	ITGB2	0.406941	0.85562	5	-7.14405e-05	-3.66012e-05
Clostridium(g)	MEN1	0.406941	0.85562	5	-7.14405e-05	-3.66012e-05
Sphingobium(g)	KRAS	0.414446	0.617902	8	-0.000188155	-0.000642649
Sphingobium(g)	BRCA2	0.414446	0.617902	7	-0.000222683	-0.000611004
Campylobacter(g)	DST	0.414823	0.576534	11	0.00032349	0.0018963
Campylobacter(g)	SPEN	0.414823	0.576534	5	0.000637766	0.00143762
Campylobacter(g)	BCL11B	0.414823	0.576534	9	0.00370766	0.000216141
Rikenellaceae(f)	BLM	0.41692	1	7	-0.0211581	-0.0101313
Ruminococcus(g)	CREBBP	0.41692	0.833839	8	-0.00478165	-0.00270119
Fusobacterium(g)	FOXL2	0.41692	1	12	0.0622827	0.0395721
Treponema(g)	AKT1	0.418492	0.836985	7	0.000168929	0.00394857
Treponema(g)	GATA2	0.418492	0.836985	7	0.000168929	0.00394857
Treponema(g)	PTPRT	0.418492	0.836985	5	0.000236501	0.00361952
Treponema(g)	TCF7L2	0.418492	0.836985	5	0.000236501	0.00361952
Treponema(g)	RUNX1T1	0.418492	0.836985	6	2.14202e-05	0.00382272
Treponema(g)	FGFR3	0.418492	0.836985	11	1.16837e-05	0.00488458
Treponema(g)	CEBPA	0.418492	0.836985	15	8.56808e-06	0.00628018
Treponema(g)	ERBB2	0.418492	0.836985	9	0.00965205	5.91251e-05
Ruminococcaceae(f)	BCL11B	0.429367	0.978002	9	-0.00416458	-0.0104228
Veillonella(g)	JAK3	0.430433	1	12	0.00400134	-0.000830727
Fusobacterium(g)	MN1	0.442021	1	12	0.0464103	0.0507761
Fusobacterium(g)	TAF1L	0.442021	1	9	0.0501909	0.0484199
Gemellaceae(f)	FBXW7	0.448033	1	7	0.0185282	0.00282177
Gemellaceae(f)	GNA11	0.448033	1	9	0.00121678	0.00904128
Leptotrichia(g)	AKT1	0.451259	0.596826	7	0.0133446	0.012101
Sphingobium(g)	PALB2	0.451259	0.660772	13	-0.000130055	-0.000831885
Fusobacterium(g)	CUX1	0.454879	1	5	0.104631	0.0373735
Gemellaceae(f)	SOX11	0.460648	1	5	0.00232598	0.00750611
Peptostreptococcus(g)	GNA11	0.467137	0.832723	9	0.0107021	0.00450596
Rikenellaceae(f)	AKT1	0.467938	1	7	-0.00857984	-0.0141335
Streptococcus(g)	SPEN	0.467938	1	5	0.0108937	0.0824492
Collinsella(g)	DICER1	0.475225	1	7	-0.000427523	-0.00172812
Campylobacter(g)	FOXL2	0.475533	0.609276	12	0.00274382	0.000280346
Campylobacter(g)	KMT2A	0.475533	0.609276	5	0.000739562	0.00141641
Campylobacter(g)	MN1	0.475533	0.609276	12	0.00274382	0.000280346
Campylobacter(g)	FAT1	0.475533	0.609276	14	0.0011079	0.00147874
Campylobacter(g)	STK11	0.475533	0.609276	12	0.00274382	0.000280346
Enterococcus(g)	BCORL1	0.477197	0.475913	5	0.00176758	0.00430916
Enterococcus(g)	CDK12	0.477197	0.475913	5	0.00198419	0.00426403
Enterococcus(g)	NOTCH1	0.477197	0.475913	12	0.000897089	0.00597015
Enterococcus(g)	PDGFRB	0.477197	0.475913	6	0.00147299	0.00449651
Enterococcus(g)	TSC1	0.477197	0.475913	5	0.00176758	0.00430916
Enterococcus(g)	SPEN	0.477197	0.475913	5	0.00240062	0.00417728
Clostridium(g)	BCORL1	0.477197	0.93167	5	-8.13761e-05	-3.45313e-05
Clostridium(g)	TRRAP	0.477197	0.93167	7	-5.81258e-05	-3.76705e-05
Clostridium(g)	PDGFRB	0.477197	0.93167	6	-6.78134e-05	-3.60327e-05
Akkermansia(g)	FAT1	0.477734	0.979354	14	2.14357e-05	-0.00208094
Bacteroides(g)	FGFR3	0.481196	1	11	-0.0846869	-0.107411
Gemellaceae(f)	TCF7L2	0.487443	1	5	0.0053036	0.00688578
Gemellaceae(f)	TAF1L	0.48821	1	9	0.00134811	0.00898218
Peptostreptococcus(g)	RNF43	0.492525	0.855807	10	0.0109711	0.00403824
Streptococcus(g)	MEN1	0.49465	1	5	0.0167316	0.081233
Streptococcus(g)	MN1	0.49465	1	12	0.03694	0.0935276
Fusobacterium(g)	APC	0.49465	1	23	0.0468435	0.0571195
Peptostreptococcus(g)	GRIN2A	0.50096	0.855807	6	0.00101444	0.00784136
Gemellaceae(f)	BCORL1	0.501149	1	5	0.00780939	0.00636374
Gemellaceae(f)	DOT1L	0.50159	1	10	0.00246169	0.00879788
Collinsella(g)	FAT1	0.502479	1	14	-0.00186535	-0.000993084
Selenomonas(g)	BRAF	0.50488	0.900003	8	0.00119056	0.000690234
Selenomonas(g)	MSH6	0.50488	0.900003	5	0.00218624	0.000545341
Selenomonas(g)	CD79A	0.50488	0.900003	15	0.000502378	0.00117741
Selenomonas(g)	CEBPA	0.50488	0.900003	15	0.00100556	0.000638281
Selenomonas(g)	FAT1	0.50488	0.900003	14	0.00132107	0.000368292
Selenomonas(g)	TCF7L2	0.50488	0.900003	5	0.000900575	0.000813189
Bacteroides(g)	KMT2D	0.508296	1	14	-0.10694	-0.0911854
Bacteroides(g)	FGFR1	0.508296	1	5	-0.0949293	-0.0995958
Streptococcus(g)	GRIN2A	0.508296	1	6	0.0787191	0.0678667
Ruminococcus(g)	MN1	0.508296	0.992387	12	-0.0029134	-0.00353043
Gemellaceae(f)	AKT1	0.51549	1	7	0.00169143	0.00817894
Rikenellaceae(f)	MSH6	0.522131	1	5	-0.0103134	-0.0133095
Ruminococcus(g)	ARID1A	0.522131	0.995692	6	-0.00312924	-0.00331316
Mitsuokella(g)	CREBBP	0.529368	0.689019	8	6.52099e-06	6.4676e-06
Mitsuokella(g)	MN1	0.529368	0.689019	12	1.13183e-05	3.0687e-06
Mitsuokella(g)	STK11	0.529368	0.689019	12	1.13183e-05	3.0687e-06
Mitsuokella(g)	PALB2	0.529368	0.689019	13	1.124e-05	2.61674e-06
Mitsuokella(g)	SOX11	0.529368	0.689019	5	1.70433e-05	4.28213e-06
Mitsuokella(g)	HRAS	0.529368	0.689019	10	1.3582e-05	2.74568e-06
Mitsuokella(g)	CEBPA	0.529368	0.689019	15	9.05464e-06	3.72628e-06
Mitsuokella(g)	BRAF	0.529368	0.689019	8	1.0652e-05	4.89387e-06
Eikenella(g)	CREBBP	0.529368	0.265232	8	0.000872752	0.000332495
Eikenella(g)	DST	0.529368	0.265232	11	0.000417159	0.000520869
Eikenella(g)	BCORL1	0.529368	0.265232	5	0.00091775	0.000390652
Eikenella(g)	TRRAP	0.529368	0.265232	7	0.000655536	0.000426166
Gemellaceae(f)	BRCA2	0.529587	1	7	0.00210529	0.00804725
Leptotrichia(g)	BCL9	0.530158	0.679265	5	0.00407522	0.0141358
Leptotrichia(g)	DICER1	0.530158	0.679265	7	0.00291087	0.0154208
Sphingobium(g)	FGFR3	0.530158	0.749534	11	-0.000161398	-0.00073475
Sphingobium(g)	FLT4	0.530158	0.749534	5	-0.00180278	-0.000249457
Bacteroides(g)	MAP3K1	0.536151	1	5	-0.194728	-0.0788044
Rikenellaceae(f)	FGFR3	0.536151	1	11	-0.0109769	-0.0139027
Ruminococcaceae(f)	JAK2	0.536151	1	5	-0.00446686	-0.00931676
Campylobacter(g)	MAP3K1	0.540818	0.671925	5	0.000895851	0.00138385
Campylobacter(g)	NOTCH1	0.540818	0.671925	12	0.00212107	0.000719933
Streptococcus(g)	PIK3CD	0.550352	1	8	0.0615272	0.0733825
Streptococcus(g)	BCORL1	0.550352	1	5	0.0111137	0.0824034
Akkermansia(g)	SOCS1	0.550935	1	11	-0.00184696	-0.000588746
Akkermansia(g)	CEBPA	0.550935	1	15	-0.00135213	-0.000759437
Enterococcus(g)	TRRAP	0.553617	0.527405	7	0.00127092	0.00469824
Enterococcus(g)	SOX11	0.553617	0.527405	5	0.016666	0.00120532
Enterococcus(g)	FGFR1	0.553617	0.527405	5	0.016666	0.00120532
Clostridium(g)	TSC1	0.553617	1	5	-8.38144e-05	-3.40233e-05
Clostridium(g)	TCF7L2	0.553617	1	5	-8.38144e-05	-3.40233e-05
Clostridium(g)	JAK3	0.553617	1	12	-3.49227e-05	-4.80329e-05
Gemellaceae(f)	GRIN2A	0.557953	1	6	0.0226849	0.00242033
Collinsella(g)	KRAS	0.558935	1	8	-0.000796212	-0.0016496
Selenomonas(g)	CCND1	0.563318	0.905727	5	0.00153193	0.000681657
Selenomonas(g)	KMT2A	0.563318	0.905727	5	0.00218752	0.000545075
Selenomonas(g)	BLM	0.563318	0.905727	7	0.00266806	0.000242863
Selenomonas(g)	SOCS1	0.563318	0.905727	11	0.000696332	0.000908876
Selenomonas(g)	DICER1	0.563318	0.905727	7	0.00156252	0.000594627
Fusobacterium(g)	CIC	0.564731	1	8	0.0717818	0.0402792
Veillonella(g)	DST	0.571869	1	11	-0.00271295	0.0035409
Sphingobium(g)	JAK2	0.572082	0.781845	5	-0.00184549	-0.00024056
Sphingobium(g)	TAF1L	0.572082	0.781845	9	-0.00102845	-0.000287242
Collinsella(g)	KMT2D	0.573742	1	14	-0.00034538	-0.00241173
Streptococcus(g)	SOCS1	0.579282	1	11	0.0399789	0.0885267
Streptococcus(g)	CIC	0.579282	1	8	0.055871	0.0755372
Collinsella(g)	SMAD4	0.588568	1	6	-0.000548071	-0.00164012
Treponema(g)	FLT4	0.589639	1	5	0.0173369	5.69426e-05
Treponema(g)	SMARCA4	0.589639	1	5	0.0173369	5.69426e-05
Treponema(g)	FBXW7	0.589639	1	7	0.000176238	0.00394624
Treponema(g)	BRAF	0.589639	1	8	1.66197e-05	0.00418657
Treponema(g)	GRIN2A	0.589639	1	6	2.21596e-05	0.00382252
Treponema(g)	CIC	0.589639	1	8	0.0108355	6.50773e-05
Treponema(g)	JAK2	0.589639	1	5	0.0173369	5.69426e-05
Collinsella(g)	CIC	0.603197	1	8	-0.00113081	-0.00152213
Streptococcus(g)	FAT1	0.608884	1	14	0.0352817	0.10262
Ruminococcus(g)	NTRK1	0.608884	1	18	-0.00298579	-0.00374854
Peptostreptococcus(g)	BCL11B	0.610978	1	9	0.00887779	0.00532689
Leptotrichia(g)	ITGA10	0.615519	0.7765	9	0.025034	0.00671642
Sphingobium(g)	NKX2-1	0.615519	0.801151	10	-0.000184924	-0.000692192
Sphingobium(g)	TCF7L2	0.615519	0.801151	5	-0.00187395	-0.00023463
Sphingobium(g)	PIK3CD	0.615519	0.801151	8	-0.000231155	-0.000626269
Prevotella(g)	SOX11	0.618749	1	5	-0.0423664	0.000278897
Rikenellaceae(f)	SOX11	0.623926	1	5	-0.0161781	-0.0120877
Fusobacterium(g)	HRAS	0.623926	1	10	0.0408912	0.0532213
Selenomonas(g)	JUN	0.624835	0.948823	8	0.00119248	0.000689503
Selenomonas(g)	PKHD1	0.624835	0.948823	9	0.00182738	0.000378651
Selenomonas(g)	NOTCH1	0.624835	0.948823	12	0.0013729	0.000443798
Enterococcus(g)	UBR5	0.635586	0.579544	8	0.00134145	0.00483457
Enterococcus(g)	BCL9	0.635586	0.579544	5	0.00214632	0.00423025
Enterococcus(g)	JAK3	0.635586	0.579544	12	0.00841627	0.000662493
Clostridium(g)	HRAS	0.635586	1	10	-4.31345e-05	-4.23309e-05
Clostridium(g)	FGFR3	0.635586	1	11	-3.92132e-05	-4.46826e-05
Clostridium(g)	BRCA2	0.635586	1	7	-6.90453e-05	-3.41961e-05
Rikenellaceae(f)	JUN	0.639121	1	8	-0.0293256	-0.00649478
Peptostreptococcus(g)	KMT2A	0.63972	1	5	0.00291604	0.00716074
Gemellaceae(f)	GATA2	0.64818	1	7	0.00168075	0.00818234
Bacteroides(g)	TSC1	0.654464	1	5	-0.157419	-0.0865771
Rikenellaceae(f)	TNFRSF14	0.654464	1	5	-0.0130696	-0.0127353
Ruminococcus(g)	FOXL2	0.654464	1	12	-0.00401069	-0.00275587
Fusobacterium(g)	RNF43	0.654464	1	10	0.0375503	0.0549797
Peptostreptococcus(g)	CCND1	0.656134	1	5	0.0106198	0.0055558
Peptostreptococcus(g)	RUNX1T1	0.656428	1	6	0.009631	0.00559356
Sphingobium(g)	GNA11	0.660346	0.846068	9	-0.00118327	-0.000217575
Streptococcus(g)	STK11	0.66995	1	12	0.0365326	0.0938152
Streptococcus(g)	AKT1	0.66995	1	7	0.00490256	0.0908605
Akkermansia(g)	JAK3	0.670129	1	12	-0.00145591	-0.000790769
Mitsuokella(g)	AKT1	0.674987	0.758204	7	1.90685e-05	2.47765e-06
Mitsuokella(g)	CD79A	0.674987	0.758204	15	6.05859e-06	6.93632e-06
Mitsuokella(g)	TAF1L	0.674987	0.758204	9	1.00977e-05	4.85543e-06
Mitsuokella(g)	PTPRT	0.674987	0.758204	5	1.81758e-05	4.04619e-06
Mitsuokella(g)	RNF43	0.674987	0.758204	10	1.33479e-05	2.86885e-06
Mitsuokella(g)	GATA2	0.674987	0.758204	7	1.90685e-05	2.47765e-06
Mitsuokella(g)	TNK2	0.674987	0.758204	10	9.08789e-06	5.11098e-06
Mitsuokella(g)	NTRK1	0.674987	0.758204	18	6.93022e-06	5.74942e-06
Mitsuokella(g)	SOCS1	0.674987	0.758204	11	5.74942e-06	6.93022e-06
Mitsuokella(g)	FAT1	0.674987	0.758204	14	6.49135e-06	6.4739e-06
Eikenella(g)	NKX2-1	0.674987	0.307447	10	0.00069846	0.000367358
Eikenella(g)	PIK3CD	0.674987	0.307447	8	0.000873075	0.000332371
Eikenella(g)	NOTCH1	0.674987	0.307447	12	0.00058205	0.000410576
Eikenella(g)	KRAS	0.674987	0.307447	8	0.00057817	0.000444716
Eikenella(g)	TNK2	0.674987	0.307447	10	0.000850628	0.00028727
Eikenella(g)	CD79A	0.674987	0.307447	15	0.00046532	0.0004989
Eikenella(g)	ERBB2	0.674987	0.307447	9	0.000776067	0.00034899
Veillonella(g)	AMER1	0.680695	1	24	0.00166275	-0.00120244
Campylobacter(g)	NFKB2	0.683481	0.800649	5	0.00249224	0.00105127
Campylobacter(g)	SOX11	0.683481	0.800649	5	0.00633157	0.000251412
Campylobacter(g)	BLM	0.683481	0.800649	7	0.00338569	0.000635997
Campylobacter(g)	DICER1	0.683481	0.800649	7	0.000533044	0.00154366
Bacteroides(g)	SPEN	0.685574	1	5	-0.099613	-0.0986201
Selenomonas(g)	KRAS	0.689084	0.974222	8	0.000834439	0.0008259
Selenomonas(g)	BCL9	0.689084	0.974222	5	0.00219059	0.000544435
Selenomonas(g)	BCL11B	0.689084	0.974222	9	0.00167036	0.000449307
Selenomonas(g)	AKT1	0.689084	0.974222	7	0.00246527	0.000307387
Peptostreptococcus(g)	NF1	0.689459	1	5	0.00471907	0.00678511
Peptostreptococcus(g)	BCL2	0.691431	1	8	0.00760436	0.0059811
Gemellaceae(f)	FOXL2	0.696609	1	12	0.000999204	0.0105757
Streptococcus(g)	GNA11	0.701329	1	9	0.042242	0.0826536
Leptotrichia(g)	CD79A	0.706427	0.864582	15	0.0168117	0.00767567
Leptotrichia(g)	ERBB2	0.706427	0.864582	9	0.0257654	0.00638729
Sphingobium(g)	DOT1L	0.706427	0.864582	10	-0.000213018	-0.000677405
Sphingobium(g)	BCL2	0.706427	0.864582	8	-0.00119081	-0.000260686
Sphingobium(g)	FAT1	0.706427	0.864582	14	-0.000277428	-0.000741126
Gemellaceae(f)	MN1	0.712694	1	12	0.0011618	0.0104609
Bacteroides(g)	BRAF	0.717209	1	8	-0.105537	-0.0962216
Rikenellaceae(f)	TP53	0.717209	1	25	-0.0130171	-0.0113918
Enterococcus(g)	ERBB2	0.722283	0.640302	9	0.0021319	0.00465353
Enterococcus(g)	PKHD1	0.722283	0.640302	9	0.0011989	0.00507338
Clostridium(g)	BCL11B	0.722283	1	9	-6.11523e-05	-3.4263e-05
Clostridium(g)	FAT1	0.722283	1	14	-4.70178e-05	-3.84922e-05
Clostridium(g)	BLM	0.722283	1	7	-7.02189e-05	-3.38227e-05
Clostridium(g)	SMARCA4	0.722283	1	5	-8.86474e-05	-3.30164e-05
Clostridium(g)	TAF1L	0.722283	1	9	-5.15023e-05	-3.86056e-05
Streptococcus(g)	MSH6	0.733209	1	5	0.0604055	0.0721342
Peptostreptococcus(g)	DST	0.746562	1	11	0.00637379	0.00646257
Streptococcus(g)	RUNX1T1	0.749322	1	6	0.0721278	0.0695862
Streptococcus(g)	TSC1	0.749322	1	5	0.0139884	0.0818045
Leptotrichia(g)	NTRK1	0.75361	0.882801	18	0.014561	0.00886696
Leptotrichia(g)	FGFR3	0.75361	0.882801	11	0.0122843	0.0124726
Leptotrichia(g)	CEBPA	0.75361	0.882801	15	0.00628616	0.018953
Sphingobium(g)	NOTCH1	0.75361	0.895595	12	-0.000798259	-0.000318928
Sphingobium(g)	CEBPA	0.75361	0.895595	15	-0.000733546	-0.00028555
Selenomonas(g)	PALB2	0.755658	0.993765	13	0.000915765	0.000757154
Selenomonas(g)	CREBBP	0.755658	0.993765	8	0.00166057	0.000511184
Selenomonas(g)	TAF1L	0.755658	0.993765	9	0.0015563	0.000500635
Selenomonas(g)	STK11	0.755658	0.993765	12	0.00089285	0.00078266
Peptostreptococcus(g)	BCL9	0.757889	1	5	0.00153581	0.00744829
Campylobacter(g)	TAF1L	0.759766	0.877476	9	0.00146549	0.00122512
Streptococcus(g)	TRRAP	0.765542	1	7	0.0101294	0.0891974
Streptococcus(g)	FGFR3	0.765542	1	11	0.0282793	0.0956765
Streptococcus(g)	BCL2	0.765542	1	8	0.0863018	0.0639445
Ruminococcus(g)	NKX2-1	0.765542	1	10	-0.00362444	-0.00309124
Leptotrichia(g)	GRIN2A	0.772631	0.892334	6	0.035341	0.00641689
Gemellaceae(f)	CTNNA2	0.778095	1	5	0.00275573	0.00741658
Collinsella(g)	NTRK1	0.778412	1	18	-0.00166753	-0.000999599
Streptococcus(g)	BCL9	0.781862	1	5	0.079973	0.0680577
Streptococcus(g)	DICER1	0.781862	1	7	0.0473586	0.0773518
Peptostreptococcus(g)	TCF7L2	0.781897	1	5	0.00984936	0.0057163
Treponema(g)	DST	0.787406	1	11	0.00789208	6.87834e-05
Treponema(g)	CREBBP	0.787406	1	8	0.0109834	8.76762e-06
Treponema(g)	RNF43	0.787406	1	10	0.000131546	0.00456503
Treponema(g)	MAP3K1	0.787406	1	5	0.0175734	7.67167e-06
Treponema(g)	NKX2-1	0.787406	1	10	0.00868129	6.51632e-05
Treponema(g)	CTNNA2	0.787406	1	5	0.0173471	5.48108e-05
Treponema(g)	TAF1L	0.787406	1	9	0.000146162	0.00433678
Treponema(g)	BRCA2	0.787406	1	7	0.0125524	8.36909e-06
Treponema(g)	BLM	0.787406	1	7	0.0125524	8.36909e-06
Treponema(g)	CUX1	0.787406	1	5	0.0175734	7.67167e-06
Treponema(g)	TSC1	0.787406	1	5	0.0175734	7.67167e-06
Treponema(g)	AR	0.787406	1	12	0.00722796	7.738e-05
Gemellaceae(f)	JAK2	0.794561	1	5	0.00275474	0.00741679
Gemellaceae(f)	CIC	0.794767	1	8	0.00270267	0.00810263
Akkermansia(g)	RNF43	0.798273	1	10	-0.00153073	-0.000821405
Rikenellaceae(f)	CEBPA	0.798276	1	15	-0.0198317	-0.00525142
Rikenellaceae(f)	PKHD1	0.798276	1	9	-0.0249187	-0.00733633
Leptotrichia(g)	KMT2D	0.801732	0.913084	14	0.00147079	0.0226029
Sphingobium(g)	NTRK1	0.801732	0.939172	18	-0.000187296	-0.00105723
Gemellaceae(f)	MAP3K1	0.811343	1	5	0.00289896	0.00738674
Enterococcus(g)	CD79A	0.812704	0.691641	15	0.00121083	0.00672108
Enterococcus(g)	BRCA2	0.812704	0.691641	7	0.0128832	0.00100343
Enterococcus(g)	NKX2-1	0.812704	0.691641	10	0.00203771	0.00483582
Clostridium(g)	PALB2	0.812704	1	13	-5.26792e-05	-3.44251e-05
Clostridium(g)	PKHD1	0.812704	1	9	-8.08722e-05	-2.53891e-05
Clostridium(g)	TNK2	0.812704	1	10	-5.94004e-05	-3.37699e-05
Clostridium(g)	AR	0.812704	1	12	-4.22902e-05	-4.28323e-05
Bacteroides(g)	BRCA2	0.814777	1	7	-0.127917	-0.089524
Streptococcus(g)	SOX10	0.814777	1	10	0.0377417	0.0871491
Selenomonas(g)	SOX10	0.824098	0.993765	10	0.0015014	0.000473968
Selenomonas(g)	MN1	0.824098	0.993765	12	0.00125117	0.000529729
Selenomonas(g)	FOXL2	0.824098	0.993765	12	0.00125117	0.000529729
Selenomonas(g)	CIC	0.824098	0.993765	8	0.0017762	0.000467136
Selenomonas(g)	GNA11	0.824098	0.993765	9	0.00166822	0.00045027
Selenomonas(g)	TNFRSF14	0.824098	0.993765	5	0.00256186	0.000467089
Gemellaceae(f)	ATM	0.828213	1	5	0.000776115	0.007829
Gemellaceae(f)	NFKB2	0.828213	1	5	0.000594242	0.00786689
Peptostreptococcus(g)	KRAS	0.828425	1	8	0.00707474	0.00618286
Bacteroides(g)	TNFRSF14	0.831357	1	5	-0.0918998	-0.100227
Streptococcus(g)	NFKB2	0.831357	1	5	0.058419	0.0725481
Streptococcus(g)	DOT1L	0.831357	1	10	0.00856433	0.102506
Fusobacterium(g)	FBXW7	0.831357	1	7	0.0301423	0.0549601
Fusobacterium(g)	JUN	0.831357	1	8	0.0444827	0.0506789
Mitsuokella(g)	NOTCH1	0.833935	0.924091	12	7.03902e-06	6.08937e-06
Eikenella(g)	PALB2	0.833935	0.37023	13	0.000887044	0.000152052
Eikenella(g)	FAT1	0.833935	0.37023	14	0.000436459	0.000523598
Akkermansia(g)	DST	0.84243	1	11	-0.000590112	-0.00135682
Akkermansia(g)	FGFR3	0.84243	1	11	-0.00182823	-0.000600195
Gemellaceae(f)	BCL9	0.844959	1	5	0.00278789	0.00740988
Prevotella(g)	NTRK1	0.84565	1	18	-0.000222714	-0.0182845
Streptococcus(g)	PTPRT	0.848011	1	5	0.153683	0.0527015
Fusobacterium(g)	SOCS1	0.848011	1	11	0.0375869	0.0559256
Sphingobium(g)	SOX10	0.850618	0.955489	10	-0.00103726	-0.000243593
Sphingobium(g)	HRAS	0.850618	0.955489	10	-0.000986005	-0.00027057
Sphingobium(g)	AKT1	0.850618	0.955489	7	-0.000343981	-0.00057241
Peptostreptococcus(g)	MSH6	0.864025	1	5	0.00347606	0.00704407
Fusobacterium(g)	TNFRSF14	0.864731	1	5	0.0574035	0.0472125
Gemellaceae(f)	SMARCA4	0.879269	1	5	0.00271549	0.00742497
Prevotella(g)	AMER1	0.87962	1	24	-0.00650833	-0.00978774
Fusobacterium(g)	DST	0.88151	1	11	0.0473487	0.0499601
Akkermansia(g)	HRAS	0.887088	1	10	-0.00182369	-0.000667214
Akkermansia(g)	MN1	0.887088	1	12	-0.00167289	-0.000637608
Akkermansia(g)	FOXL2	0.887088	1	12	-0.00167289	-0.000637608
Akkermansia(g)	STK11	0.887088	1	12	-0.00167289	-0.000637608
Akkermansia(g)	SOX10	0.887088	1	10	-0.00200747	-0.000570492
Akkermansia(g)	PALB2	0.887088	1	13	-0.00215432	-0.000181741
Akkermansia(g)	GNA11	0.887088	1	9	-0.00223052	-0.000541967
Peptostreptococcus(g)	NTRK1	0.889426	1	18	0.00589038	0.0073101
Selenomonas(g)	DST	0.893904	1	11	0.00100052	0.000722983
Selenomonas(g)	BRCA2	0.893904	1	7	0.00188604	0.000491689
Selenomonas(g)	GATA2	0.893904	1	7	0.00246217	0.000308375
Selenomonas(g)	FLT4	0.893904	1	5	0.00284448	0.000408209
Selenomonas(g)	ERBB2	0.893904	1	9	0.00122685	0.000648887
Streptococcus(g)	TAF1L	0.898341	1	9	0.0563753	0.0762936
Fusobacterium(g)	PDGFRB	0.898341	1	6	0.0300013	0.0539178
Fusobacterium(g)	STK11	0.898341	1	12	0.0288042	0.0632039
Peptostreptococcus(g)	PKHD1	0.90006	1	9	0.00451726	0.00728913
Leptotrichia(g)	PKHD1	0.900086	0.971145	9	0.0127148	0.0122601
Leptotrichia(g)	NKX2-1	0.900086	0.971145	10	0.0113616	0.0129483
Leptotrichia(g)	TCF3	0.900086	0.971145	9	0.0122422	0.0124727
Leptotrichia(g)	BRCA2	0.900086	0.971145	7	0.00789961	0.0138335
Sphingobium(g)	FOXL2	0.900086	0.997392	12	-0.00085485	-0.000278981
Enterococcus(g)	APC	0.905695	0.741135	23	0.00408933	0.00303385
Enterococcus(g)	MET	0.905695	0.741135	5	0.0186385	0.000794379
Enterococcus(g)	CEBPA	0.905695	0.741135	15	0.00136238	0.00655872
Clostridium(g)	SOX10	0.905695	1	10	-6.21832e-05	-3.23053e-05
Clostridium(g)	MN1	0.905695	1	12	-5.18193e-05	-3.61059e-05
Clostridium(g)	CEBPA	0.905695	1	15	-4.14554e-05	-4.38429e-05
Peptostreptococcus(g)	FLT4	0.913733	1	5	0.0052172	0.00668133
Bacteroides(g)	DICER1	0.915216	1	7	-0.146939	-0.0834716
Streptococcus(g)	ERBB2	0.915216	1	9	0.0694726	0.0703998
Streptococcus(g)	CCND1	0.915216	1	5	0.00713398	0.0832325
Streptococcus(g)	TNFRSF14	0.915216	1	5	0.00678082	0.083306
Campylobacter(g)	CD79A	0.918813	1	15	0.000951562	0.00167274
Campylobacter(g)	SOCS1	0.918813	1	11	0.00208716	0.000818499
Campylobacter(g)	FBXW7	0.918813	1	7	0.00070896	0.00148768
Campylobacter(g)	PALB2	0.918813	1	13	0.00113331	0.00143492
Gemellaceae(f)	FLT4	0.930832	1	5	0.00429486	0.00709593
Veillonella(g)	RNF43	0.931026	1	10	-0.0027622	0.00323767
Bacteroides(g)	MET	0.932128	1	5	-0.0955682	-0.0994627
Streptococcus(g)	ITGB2	0.932128	1	5	0.00897449	0.082849
Streptococcus(g)	BCL11B	0.932128	1	9	0.0425979	0.0824934
Peptostreptococcus(g)	CIC	0.932902	1	8	0.00399183	0.0073573
Bacteroides(g)	TSC2	0.94907	1	8	-0.123213	-0.0894877
Bacteroides(g)	NFKB2	0.94907	1	5	-0.158352	-0.0863827
Streptococcus(g)	FBXW7	0.94907	1	7	0.0969619	0.0615689
Fusobacterium(g)	PIK3CD	0.94907	1	8	0.0617447	0.0441028
Leptotrichia(g)	NOTCH1	0.949944	1	12	0.00920526	0.0146571
Sphingobium(g)	SOCS1	0.949944	1	11	-0.000907401	-0.000278859
Sphingobium(g)	MN1	0.949944	1	12	-0.000831784	-0.000295263
Selenomonas(g)	KMT2D	0.964541	1	14	0.000796776	0.000857636
Selenomonas(g)	ACVR2A	0.964541	1	7	0.00219789	0.000392463
Selenomonas(g)	RNF43	0.964541	1	10	0.0013985	0.000528129
Selenomonas(g)	CUX1	0.964541	1	5	0.00264302	0.00045018
Selenomonas(g)	SOX11	0.964541	1	5	0.00256571	0.000466287
Ruminococcus(g)	NOTCH1	0.966034	1	12	-0.00455941	-0.00236854
Gemellaceae(f)	SOX10	0.982706	1	10	0.0013921	0.00936082
Bacteroides(g)	FAT1	0.983013	1	14	-0.118509	-0.0803877
Streptococcus(g)	KMT2A	0.983013	1	5	0.0636185	0.0714649
Ruminococcaceae(f)	TP53	0.983013	1	25	-0.009012	-0.00515916
Gemellaceae(f)	BCL2	0.99088	1	8	0.0174576	0.00248172
Collinsella(g)	BCORL1	1	1	5	-0.00104089	-0.00149195
Collinsella(g)	HRAS	1	1	10	-0.000170323	-0.00206884
Collinsella(g)	BCL2	1	1	8	-4.02527e-05	-0.00193758
Collinsella(g)	TNK2	1	1	10	-0.000161721	-0.00207337
Collinsella(g)	GATA2	1	1	7	0.000248881	-0.00194333
Collinsella(g)	FLT4	1	1	5	-0.00474858	-0.000719512
Collinsella(g)	ITGA10	1	1	9	-0.000438159	-0.00185339
Collinsella(g)	STK11	1	1	12	-0.00261416	-0.000567132
Collinsella(g)	MEN1	1	1	5	-0.000455285	-0.00161395
Collinsella(g)	IGF2R	1	1	6	-0.000148133	-0.00174445
Collinsella(g)	PTPRT	1	1	5	-0.000594158	-0.00158502
Collinsella(g)	TSC2	1	1	8	-0.00297131	-0.000820988
Collinsella(g)	AKT1	1	1	7	-0.0031588	-0.000859073
Collinsella(g)	FOXL2	1	1	12	-0.00232286	-0.000772758
Collinsella(g)	NOTCH1	1	1	12	-0.00258394	-0.000588469
Collinsella(g)	PIK3CA	1	1	6	-0.000621141	-0.00162106
Collinsella(g)	TCF3	1	1	9	-0.00334996	-0.000543079
Collinsella(g)	MET	1	1	5	-0.000564573	-0.00159118
Collinsella(g)	NF1	1	1	5	-0.000552391	-0.00159372
Collinsella(g)	PKHD1	1	1	9	-0.000676834	-0.00174598
Collinsella(g)	GNA11	1	1	9	-0.00286948	-0.000759292
Collinsella(g)	ARID1A	1	1	6	-0.000799678	-0.00157448
Collinsella(g)	BLM	1	1	7	-0.00355282	-0.000733702
Collinsella(g)	UBR5	1	1	8	-0.00102444	-0.00156265
Collinsella(g)	RUNX1T1	1	1	6	-0.00112662	-0.00148919
Collinsella(g)	RNF43	1	1	10	-0.000867038	-0.00170215
Collinsella(g)	SOCS1	1	1	11	-0.00259444	-0.000692911
Collinsella(g)	PALB2	1	1	13	-0.00102648	-0.00172919
Collinsella(g)	ERBB2	1	1	9	-0.00122871	-0.00149764
Collinsella(g)	PIK3CD	1	1	8	-0.000936309	-0.00159622
Collinsella(g)	NKX2-1	1	1	10	-0.00307718	-0.000538914
Collinsella(g)	NFKB2	1	1	5	-0.00523688	-0.000617783
Collinsella(g)	SOX11	1	1	5	-0.000681093	-0.00156691
Collinsella(g)	MN1	1	1	12	-0.00241671	-0.000706508
Collinsella(g)	SOX10	1	1	10	-0.00269516	-0.000739979
Collinsella(g)	KMT2A	1	1	5	-0.000895341	-0.00152227
Collinsella(g)	BRAF	1	1	8	-0.000644202	-0.0017075
Collinsella(g)	DST	1	1	11	-0.00338017	-0.000212741
Collinsella(g)	MSH6	1	1	5	-0.000896621	-0.001522
Collinsella(g)	CEBPA	1	1	15	-0.00223306	-0.000536808
Collinsella(g)	TNFRSF14	1	1	5	-0.00517436	-0.000630809
Collinsella(g)	AMER1	1	1	24	-0.00168515	-0.000113508
Collinsella(g)	DOT1L	1	1	10	-0.00301435	-0.000571986
Collinsella(g)	FGFR3	1	1	11	-0.00264055	-0.00066473
Collinsella(g)	TRRAP	1	1	7	-0.000948613	-0.00156231
Collinsella(g)	CCND1	1	1	5	-0.00536269	-0.000591573
Collinsella(g)	PDGFRB	1	1	6	-0.00478055	-0.000535995
Collinsella(g)	CDK12	1	1	5	-0.00199405	-0.00129337
Collinsella(g)	BCL11B	1	1	9	-0.00341394	-0.000514287
Collinsella(g)	JUN	1	1	8	-0.00376777	-0.000517575
Collinsella(g)	FGFR1	1	1	5	-0.00661586	-0.000330495
Collinsella(g)	ITGB2	1	1	5	-0.00591466	-0.00047658
Bacteroides(g)	AMER1	1	1	24	-0.105987	-0.0642524
Bacteroides(g)	ITGA10	1	1	9	-0.10214	-0.0972845
Bacteroides(g)	APC	1	1	23	-0.0916991	-0.125978
Bacteroides(g)	HRAS	1	1	10	-0.0671662	-0.115436
Bacteroides(g)	FOXL2	1	1	12	-0.0932475	-0.102705
Bacteroides(g)	BCL11B	1	1	9	-0.0950701	-0.100466
Bacteroides(g)	CDK12	1	1	5	-0.0948799	-0.0996061
Bacteroides(g)	TRRAP	1	1	7	-0.109532	-0.0953736
Bacteroides(g)	KRAS	1	1	8	-0.0897729	-0.102227
Bacteroides(g)	AKT1	1	1	7	-0.0940068	-0.100314
Bacteroides(g)	NKX2-1	1	1	10	-0.108825	-0.0935105
Bacteroides(g)	DOT1L	1	1	10	-0.108205	-0.0938369
Bacteroides(g)	SOX11	1	1	5	-0.110644	-0.0963219
Bacteroides(g)	MSH6	1	1	5	-0.13949	-0.0903123
Bacteroides(g)	RNF43	1	1	10	-0.105155	-0.0954419
Bacteroides(g)	ITGB2	1	1	5	-0.110737	-0.0963027
Bacteroides(g)	BCORL1	1	1	5	-0.136123	-0.0910138
Bacteroides(g)	PKHD1	1	1	9	-0.157347	-0.072441
Bacteroides(g)	SMAD4	1	1	6	-0.127651	-0.0912626
Bacteroides(g)	TP53	1	1	25	-0.100616	-0.0873877
Bacteroides(g)	FBXW7	1	1	7	-0.128114	-0.0894614
Bacteroides(g)	GATA2	1	1	7	-0.123306	-0.0909913
Bacteroides(g)	CTNNA2	1	1	5	-0.146705	-0.0888093
Bacteroides(g)	TNK2	1	1	10	-0.109568	-0.0931193
Bacteroides(g)	TCF3	1	1	9	-0.157221	-0.0724981
Bacteroides(g)	PALB2	1	1	13	-0.109932	-0.0897397
Bacteroides(g)	SMARCA4	1	1	5	-0.187326	-0.0803465
Bacteroides(g)	PIK3CD	1	1	8	-0.134133	-0.0853279
Bacteroides(g)	DST	1	1	11	-0.137002	-0.0754401
Bacteroides(g)	PIK3CA	1	1	6	-0.15498	-0.0841334
Bacteroides(g)	PTPRT	1	1	5	-0.148618	-0.0884107
Bacteroides(g)	ATM	1	1	5	-0.164155	-0.0851738
Bacteroides(g)	CIC	1	1	8	-0.0930069	-0.100995
Bacteroides(g)	MEN1	1	1	5	-0.176327	-0.082638
Bacteroides(g)	ACVR2A	1	1	7	-0.167618	-0.0768918
Bacteroides(g)	BLM	1	1	7	-0.153743	-0.0813066
Bacteroides(g)	NOTCH1	1	1	12	-0.139946	-0.0697412
Bacteroides(g)	CUX1	1	1	5	-0.25114	-0.0670519
Bacteroides(g)	AR	1	1	12	-0.178363	-0.0426231
Bacteroides(g)	CREBBP	1	1	8	-0.201661	-0.0596029
Bacteroides(g)	UBR5	1	1	8	-0.191586	-0.0634408
Bacteroides(g)	KMT2A	1	1	5	-0.204223	-0.0768263
Bacteroides(g)	ARID1A	1	1	6	-0.202627	-0.0717037
Bacteroides(g)	NF1	1	1	5	-0.212443	-0.0751139
Prevotella(g)	CCND1	1	1	5	-0.0245475	-0.00343337
Prevotella(g)	SOX10	1	1	10	-0.0117676	-0.00460329
Prevotella(g)	GNA11	1	1	9	-0.0130777	-0.00437197
Prevotella(g)	HRAS	1	1	10	-0.0115108	-0.00473848
Prevotella(g)	GRIN2A	1	1	6	0.00114394	-0.00921749
Prevotella(g)	JUN	1	1	8	0.000758408	-0.0100574
Prevotella(g)	PDGFRB	1	1	6	0.000419417	-0.00902848
Prevotella(g)	FAT1	1	1	14	-0.00202808	-0.011783
Prevotella(g)	KRAS	1	1	8	0.00599729	-0.0120532
Prevotella(g)	DST	1	1	11	0.00245444	-0.0128965
Prevotella(g)	DOT1L	1	1	10	-0.0133533	-0.00376872
Prevotella(g)	BCL9	1	1	5	0.00389963	-0.00935987
Prevotella(g)	UBR5	1	1	8	0.000689314	-0.0100311
Prevotella(g)	MEN1	1	1	5	-0.0289843	-0.00250904
Prevotella(g)	MET	1	1	5	0.00687193	-0.0099791
Prevotella(g)	MAP3K1	1	1	5	-0.00681937	-0.00712674
Prevotella(g)	RUNX1T1	1	1	6	0.00588471	-0.0104542
Prevotella(g)	PTPRT	1	1	5	-0.00320018	-0.00788074
Prevotella(g)	BCL11B	1	1	9	-0.0183672	-0.00199169
Prevotella(g)	MN1	1	1	12	-0.0140509	-0.00214871
Prevotella(g)	FGFR1	1	1	5	-0.00138733	-0.00825842
Prevotella(g)	BRCA2	1	1	7	-0.00517547	-0.00767774
Prevotella(g)	SMAD4	1	1	6	-0.00780209	-0.00688374
Prevotella(g)	CIC	1	1	8	-0.0238228	-0.000693166
Prevotella(g)	GATA2	1	1	7	-0.0238859	-0.00172443
Prevotella(g)	BCORL1	1	1	5	-0.00542016	-0.00741824
Prevotella(g)	FGFR3	1	1	11	-0.0149474	-0.00226209
Prevotella(g)	KMT2A	1	1	5	-0.00529255	-0.00744483
Prevotella(g)	ITGB2	1	1	5	-0.0327974	-0.00171464
Prevotella(g)	PKHD1	1	1	9	-0.0220654	-0.000327507
Prevotella(g)	IGF2R	1	1	6	-0.00469809	-0.00769348
Prevotella(g)	ACVR2A	1	1	7	-0.00402641	-0.00804335
Prevotella(g)	NF1	1	1	5	-0.0300412	-0.00228885
Prevotella(g)	TRRAP	1	1	7	-0.0282162	-0.000346612
Prevotella(g)	ITGA10	1	1	9	-0.00916137	-0.00613431
Prevotella(g)	BCL2	1	1	8	-0.0214875	-0.00158278
Prevotella(g)	MSH6	1	1	5	-0.00530152	-0.00744296
Prevotella(g)	SMARCA4	1	1	5	-0.0162253	-0.00516718
Prevotella(g)	STK11	1	1	12	-0.00999017	-0.00501509
Prevotella(g)	APC	1	1	23	-0.00813583	-0.00300242
Prevotella(g)	CEBPA	1	1	15	-0.0125474	-0.00120912
Prevotella(g)	TP53	1	1	25	-0.0103242	0.0132413
Prevotella(g)	SOCS1	1	1	11	-0.0158121	-0.00173366
Prevotella(g)	PIK3CD	1	1	8	-0.0204788	-0.00196707
Prevotella(g)	SPEN	1	1	5	-0.00563187	-0.00737414
Prevotella(g)	TNFRSF14	1	1	5	-0.0344184	-0.00137695
Prevotella(g)	FOXL2	1	1	12	-0.014112	-0.00210555
Prevotella(g)	NKX2-1	1	1	10	-0.0170682	-0.00181352
Prevotella(g)	CUX1	1	1	5	-0.00742529	-0.00700051
Prevotella(g)	AKT1	1	1	7	-0.0248711	-0.00141095
Prevotella(g)	FBXW7	1	1	7	-0.00767674	-0.00688189
Prevotella(g)	CREBBP	1	1	8	-0.00706017	-0.00707892
Prevotella(g)	TCF3	1	1	9	-0.0177312	-0.00227791
Prevotella(g)	TSC1	1	1	5	-0.00872947	-0.0067288
Prevotella(g)	TSC2	1	1	8	-0.019861	-0.00220241
Prevotella(g)	FLT4	1	1	5	-0.0423511	0.0002757
Prevotella(g)	ARID1A	1	1	6	-0.0335213	-0.000174386
Prevotella(g)	NOTCH1	1	1	12	-0.0150803	-0.00142206
Prevotella(g)	BLM	1	1	7	-0.0371583	0.0024986
Rikenellaceae(f)	SMARCA4	1	1	5	-0.0113583	-0.0130918
Rikenellaceae(f)	CTNNA2	1	1	5	0.00291809	-0.0160661
Rikenellaceae(f)	CUX1	1	1	5	-0.00228375	-0.0149823
Rikenellaceae(f)	DICER1	1	1	7	-0.00332938	-0.0158041
Rikenellaceae(f)	CD79A	1	1	15	-0.0204415	-0.00459806
Rikenellaceae(f)	NOTCH1	1	1	12	-0.00868782	-0.0156906
Rikenellaceae(f)	JAK3	1	1	12	-0.0100143	-0.0147543
Rikenellaceae(f)	PIK3CD	1	1	8	-0.00914375	-0.0141831
Rikenellaceae(f)	ACVR2A	1	1	7	-0.00183564	-0.0162793
Rikenellaceae(f)	NOTCH2	1	1	6	-0.00909054	-0.0137588
Rikenellaceae(f)	PIK3CA	1	1	6	-0.0268991	-0.00911304
Rikenellaceae(f)	BCL9	1	1	5	-0.00731833	-0.0139335
Rikenellaceae(f)	MET	1	1	5	-0.00325375	-0.0147803
Rikenellaceae(f)	DST	1	1	11	-0.0108516	-0.0139793
Rikenellaceae(f)	TSC1	1	1	5	-0.00707473	-0.0139842
Rikenellaceae(f)	TCF3	1	1	9	-0.00807744	-0.0149149
Rikenellaceae(f)	UBR5	1	1	8	-0.00324283	-0.0164311
Rikenellaceae(f)	AMER1	1	1	24	-0.0145393	-0.00441016
Rikenellaceae(f)	ARID1A	1	1	6	-0.0102507	-0.0134561
Rikenellaceae(f)	BRAF	1	1	8	-0.0089529	-0.0142558
Rikenellaceae(f)	BRCA2	1	1	7	-0.00567804	-0.0150568
Rikenellaceae(f)	SMAD4	1	1	6	-0.00847842	-0.0139184
Rikenellaceae(f)	RNF43	1	1	10	-0.0111629	-0.0136508
Rikenellaceae(f)	IGF2R	1	1	6	-0.0340428	-0.00724948
Rikenellaceae(f)	NKX2-1	1	1	10	-0.0112543	-0.0136027
Rikenellaceae(f)	ATM	1	1	5	-0.0344278	-0.00828565
Rikenellaceae(f)	TSC2	1	1	8	-0.0111336	-0.0134251
Rikenellaceae(f)	FLT1	1	1	5	-0.0174412	-0.0118245
Rikenellaceae(f)	SPEN	1	1	5	-0.0116633	-0.0130283
Rikenellaceae(f)	RUNX1T1	1	1	6	-0.0133791	-0.01264
Rikenellaceae(f)	TNK2	1	1	10	-0.011664	-0.0133871
Rikenellaceae(f)	MEN1	1	1	5	-0.0140712	-0.0125266
Rikenellaceae(f)	NFKB2	1	1	5	-0.0162175	-0.0120795
Rikenellaceae(f)	NTRK1	1	1	18	-0.0198206	-0.00129302
Rikenellaceae(f)	PALB2	1	1	13	-0.0136405	-0.0121043
Rikenellaceae(f)	FGFR1	1	1	5	-0.01988	-0.0113165
Rikenellaceae(f)	AR	1	1	12	-0.0102595	-0.0145812
Rikenellaceae(f)	CREBBP	1	1	8	-0.0140993	-0.0122952
Rikenellaceae(f)	FBXW7	1	1	7	-0.0162263	-0.0117005
Rikenellaceae(f)	MAP3K1	1	1	5	-0.0172709	-0.01186
Rikenellaceae(f)	PTPRT	1	1	5	-0.0493325	-0.00518051
Rikenellaceae(f)	KMT2D	1	1	14	-0.0241514	-0.00219167
Gemellaceae(f)	ACVR2A	1	1	7	0.00206843	0.00805898
Gemellaceae(f)	ITGA10	1	1	9	0.016693	0.00207697
Gemellaceae(f)	APC	1	1	23	0.00807655	0.00100267
Gemellaceae(f)	JAK3	1	1	12	0.0114979	0.00316483
Gemellaceae(f)	ITGB2	1	1	5	0.00230482	0.00751052
Gemellaceae(f)	AR	1	1	12	0.00333902	0.00892402
Gemellaceae(f)	PIK3CD	1	1	8	0.00305163	0.00796969
Gemellaceae(f)	FLT1	1	1	5	4.15623e-05	0.00798203
Gemellaceae(f)	SPEN	1	1	5	0.0029125	0.00738392
Gemellaceae(f)	TNFRSF14	1	1	5	0.0021648	0.00753969
Gemellaceae(f)	FAT1	1	1	14	0.0036344	0.009393
Gemellaceae(f)	TCF3	1	1	9	0.00260311	0.00841743
Gemellaceae(f)	ARID1A	1	1	6	0.00366646	0.00738165
Gemellaceae(f)	NF1	1	1	5	0.00439562	0.00707494
Gemellaceae(f)	CDK12	1	1	5	0.00159608	0.00765818
Gemellaceae(f)	RNF43	1	1	10	0.00119003	0.00946717
Gemellaceae(f)	KRAS	1	1	8	0.00322146	0.007905
Gemellaceae(f)	ERBB2	1	1	9	0.00241115	0.00850381
Gemellaceae(f)	BRAF	1	1	8	0.00136212	0.00861332
Gemellaceae(f)	PDGFRB	1	1	6	0.00424391	0.00723101
Gemellaceae(f)	NKX2-1	1	1	10	0.00244131	0.00880861
Gemellaceae(f)	CEBPA	1	1	15	0.00950866	0.00351048
Gemellaceae(f)	SOCS1	1	1	11	0.00099676	0.0100451
Gemellaceae(f)	STK11	1	1	12	0.000914305	0.0106356
Gemellaceae(f)	TSC2	1	1	8	0.00278213	0.00807236
Gemellaceae(f)	NOTCH1	1	1	12	0.00186392	0.00996527
Gemellaceae(f)	MET	1	1	5	0.000198329	0.00794937
Gemellaceae(f)	DST	1	1	11	0.003543	0.00848909
Gemellaceae(f)	NOTCH2	1	1	6	0.00131111	0.00799609
Gemellaceae(f)	JUN	1	1	8	0.00065462	0.00888284
Gemellaceae(f)	UBR5	1	1	8	0.00023929	0.00904106
Gemellaceae(f)	DICER1	1	1	7	0.00192633	0.0081042
Gemellaceae(f)	KMT2A	1	1	5	0.00268311	0.00743171
Gemellaceae(f)	SMAD4	1	1	6	-1.03641e-05	0.00834082
Gemellaceae(f)	CCND1	1	1	5	0.0015662	0.0076644
Gemellaceae(f)	RUNX1T1	1	1	6	0.00411314	0.00726512
Gemellaceae(f)	FGFR3	1	1	11	0.000977703	0.0100568
Gemellaceae(f)	KMT2D	1	1	14	0.00124726	0.011621
Gemellaceae(f)	MSH6	1	1	5	0.00253994	0.00746154
Gemellaceae(f)	FGFR1	1	1	5	-0.000171087	0.00802634
Enterococcus(g)	CREBBP	1	0.778388	8	0.0116058	0.000924337
Enterococcus(g)	CTNNA2	1	0.778388	5	0.00406874	0.00382975
Enterococcus(g)	FBXW7	1	0.778388	7	0.00290624	0.00417791
Enterococcus(g)	BRAF	1	0.778388	8	0.0114588	0.000980332
Streptococcus(g)	PIK3CA	1	1	6	0.0314051	0.0802095
Streptococcus(g)	PALB2	1	1	13	0.0916175	0.0526389
Streptococcus(g)	ITGA10	1	1	9	0.0890111	0.0616074
Streptococcus(g)	RNF43	1	1	10	0.0435837	0.0840743
Streptococcus(g)	SMARCA4	1	1	5	0.0629705	0.0715998
Streptococcus(g)	BRAF	1	1	8	0.052404	0.0768579
Streptococcus(g)	CUX1	1	1	5	0.0825266	0.0675257
Streptococcus(g)	AR	1	1	12	0.0920852	0.0546015
Streptococcus(g)	NOTCH2	1	1	6	0.0687787	0.0704599
Streptococcus(g)	UBR5	1	1	8	0.07984	0.0664061
Streptococcus(g)	ACVR2A	1	1	7	0.0454341	0.0779641
Streptococcus(g)	JAK2	1	1	5	0.0768212	0.0687143
Streptococcus(g)	PDGFRB	1	1	6	0.00376314	0.0874204
Streptococcus(g)	MAP3K1	1	1	5	0.0615384	0.0718982
Streptococcus(g)	TCF7L2	1	1	5	0.06884	0.070377
Streptococcus(g)	MET	1	1	5	0.0857802	0.0668478
Streptococcus(g)	FGFR1	1	1	5	0.0541045	0.0734469
Streptococcus(g)	CTNNA2	1	1	5	0.00939434	0.0827616
Streptococcus(g)	JUN	1	1	8	0.00280659	0.0957522
Streptococcus(g)	SOX11	1	1	5	0.00366491	0.0839552
Streptococcus(g)	BLM	1	1	7	0.0109443	0.0889381
Streptococcus(g)	SMAD4	1	1	6	0.0465439	0.0762603
Streptococcus(g)	GATA2	1	1	7	0.0383295	0.0802247
Streptococcus(g)	KMT2D	1	1	14	0.0536475	0.085479
Streptococcus(g)	FLT1	1	1	5	0.000632098	0.084587
Streptococcus(g)	IGF2R	1	1	6	0.00503841	0.0870878
Streptococcus(g)	BRCA2	1	1	7	0.00802592	0.0898667
Streptococcus(g)	JAK3	1	1	12	0.0401155	0.091286
Streptococcus(g)	CD79A	1	1	15	0.050177	0.091471
Streptococcus(g)	KRAS	1	1	8	0.00645095	0.0943639
Peptostreptococcus(g)	CD79A	1	1	15	0.0076602	0.00510964
Peptostreptococcus(g)	NFKB2	1	1	5	0.00864397	0.00596742
Peptostreptococcus(g)	ACVR2A	1	1	7	0.00576319	0.00664071
Peptostreptococcus(g)	TP53	1	1	25	0.00649879	0.00599204
Peptostreptococcus(g)	MET	1	1	5	0.00490448	0.00674648
Peptostreptococcus(g)	FLT1	1	1	5	1.81436e-05	0.00776447
Peptostreptococcus(g)	JAK2	1	1	5	0.000923864	0.00757578
Peptostreptococcus(g)	CTNNA2	1	1	5	0.000923864	0.00757578
Peptostreptococcus(g)	AR	1	1	12	0.00345223	0.00853007
Peptostreptococcus(g)	APC	1	1	23	0.00507165	0.0116317
Peptostreptococcus(g)	ATM	1	1	5	0.00232626	0.00728361
Peptostreptococcus(g)	PALB2	1	1	13	0.0065483	0.00633187
Peptostreptococcus(g)	FGFR1	1	1	5	-0.000150251	0.00779955
Peptostreptococcus(g)	AMER1	1	1	24	0.00636208	0.00674961
Peptostreptococcus(g)	JAK3	1	1	12	0.0033011	0.00863675
Peptostreptococcus(g)	ITGA10	1	1	9	0.00095574	0.00889181
Peptostreptococcus(g)	CREBBP	1	1	8	0.00309075	0.00770057
Peptostreptococcus(g)	CDK12	1	1	5	-0.000432863	0.00785843
Peptostreptococcus(g)	NOTCH2	1	1	6	-0.000607955	0.00826459
Ruminococcaceae(f)	BLM	1	1	7	-0.00659662	-0.00908001
Ruminococcaceae(f)	CCND1	1	1	5	-0.00365813	-0.00948525
Ruminococcaceae(f)	GRIN2A	1	1	6	-0.00174711	-0.0102371
Ruminococcaceae(f)	TRRAP	1	1	7	-0.00370168	-0.0100011
Ruminococcaceae(f)	TCF3	1	1	9	-0.00349893	-0.0107223
Ruminococcaceae(f)	ITGB2	1	1	5	-0.0043869	-0.00933342
Ruminococcaceae(f)	PDGFRB	1	1	6	-0.00337437	-0.00981263
Ruminococcaceae(f)	ERBB2	1	1	9	-0.012407	-0.0067137
Ruminococcaceae(f)	PIK3CA	1	1	6	-0.00427676	-0.00957722
Ruminococcaceae(f)	FOXL2	1	1	12	-0.00741634	-0.00923179
Ruminococcaceae(f)	CEBPA	1	1	15	-0.0123068	-0.00438107
Ruminococcaceae(f)	NOTCH2	1	1	6	-0.00142917	-0.0103201
Ruminococcaceae(f)	BCORL1	1	1	5	-0.00413034	-0.00938687
Ruminococcaceae(f)	RNF43	1	1	10	-0.00302135	-0.0113538
Ruminococcaceae(f)	MN1	1	1	12	-0.0078853	-0.00890077
Ruminococcaceae(f)	IGF2R	1	1	6	-0.00355332	-0.00976594
Ruminococcaceae(f)	KMT2D	1	1	14	-0.0104246	-0.00666614
Ruminococcaceae(f)	FBXW7	1	1	7	-0.0093855	-0.00819264
Ruminococcaceae(f)	JUN	1	1	8	-0.00509913	-0.00976874
Ruminococcaceae(f)	BRAF	1	1	8	-0.00583502	-0.0094884
Ruminococcaceae(f)	CTNNA2	1	1	5	-0.00484256	-0.00923849
Ruminococcaceae(f)	AR	1	1	12	-0.0131057	-0.00521578
Ruminococcaceae(f)	SOCS1	1	1	11	-0.00897278	-0.00817978
Ruminococcaceae(f)	TSC2	1	1	8	-0.00403073	-0.0101757
Ruminococcaceae(f)	BCL9	1	1	5	-0.00459109	-0.00929088
Ruminococcaceae(f)	MET	1	1	5	-0.0243836	-0.00516744
Ruminococcaceae(f)	PKHD1	1	1	9	-0.00537534	-0.00987793
Ruminococcaceae(f)	DST	1	1	11	-0.0101125	-0.00748329
Ruminococcaceae(f)	NFKB2	1	1	5	-0.00846261	-0.00848432
Ruminococcaceae(f)	NF1	1	1	5	-0.00956753	-0.00825412
Ruminococcaceae(f)	KRAS	1	1	8	-0.0115213	-0.00732218
Ruminococcaceae(f)	SMAD4	1	1	6	-0.00969762	-0.00816308
Ruminococcaceae(f)	DICER1	1	1	7	-0.00846078	-0.00848687
Ruminococcaceae(f)	ACVR2A	1	1	7	-0.00785662	-0.0086791
Ruminococcaceae(f)	SMARCA4	1	1	5	-0.00931325	-0.0083071
Ruminococcaceae(f)	MSH6	1	1	5	-0.00917934	-0.00833499
Ruminococcaceae(f)	NOTCH1	1	1	12	-0.0181792	-0.00163446
Ruminococcaceae(f)	ARID1A	1	1	6	-0.0165404	-0.00637801
Ruminococcaceae(f)	CIC	1	1	8	-0.0149503	-0.00601592
Ruminococcaceae(f)	ATM	1	1	5	-0.0122096	-0.00770369
Ruminococcaceae(f)	CDK12	1	1	5	-0.0300077	-0.00399576
Ruminococcaceae(f)	KMT2A	1	1	5	-0.0120398	-0.00773907
Ruminococcaceae(f)	FGFR1	1	1	5	-0.0123283	-0.00767897
Ruminococcaceae(f)	UBR5	1	1	8	-0.00995286	-0.0079197
Clostridium(g)	FBXW7	1	1	7	-7.85079e-05	-3.11853e-05
Clostridium(g)	JUN	1	1	8	-7.77289e-05	-2.92286e-05
Clostridium(g)	GRIN2A	1	1	6	-7.97235e-05	-3.29257e-05
Clostridium(g)	KRAS	1	1	8	-4.20188e-05	-4.28325e-05
Clostridium(g)	GATA2	1	1	7	-6.33624e-05	-3.60043e-05
Clostridium(g)	MET	1	1	5	-5.29379e-05	-4.04559e-05
Clostridium(g)	KMT2A	1	1	5	-5.77709e-05	-3.9449e-05
Clostridium(g)	NF1	1	1	5	-5.77709e-05	-3.9449e-05
Clostridium(g)	MSH6	1	1	5	-5.9214e-05	-3.91484e-05
Clostridium(g)	TSC2	1	1	8	-5.02985e-05	-3.96783e-05
Clostridium(g)	PIK3CA	1	1	6	-0.000108048	-2.55366e-05
Clostridium(g)	BCL9	1	1	5	-9.56682e-05	-3.15538e-05
Clostridium(g)	RNF43	1	1	10	-7.78957e-05	-2.40355e-05
Clostridium(g)	ATM	1	1	5	-0.000103139	-2.99973e-05
Clostridium(g)	DICER1	1	1	7	-8.59441e-05	-2.88192e-05
Clostridium(g)	MAP3K1	1	1	5	-0.000109911	-2.85865e-05
Clostridium(g)	NFKB2	1	1	5	-0.000141263	-2.20549e-05
Clostridium(g)	PTPRT	1	1	5	-0.000138073	-2.27195e-05
Clostridium(g)	IGF2R	1	1	6	-9.88124e-05	-2.7946e-05
Clostridium(g)	UBR5	1	1	8	-8.84908e-05	-2.51288e-05
Clostridium(g)	BRAF	1	1	8	-0.000108086	-1.76641e-05
Clostridium(g)	ACVR2A	1	1	7	-0.000101132	-2.39866e-05
Ruminococcus(g)	KRAS	1	1	8	-0.00468702	-0.00273724
Ruminococcus(g)	BCL11B	1	1	9	-0.00250031	-0.00362376
Ruminococcus(g)	CEBPA	1	1	15	-0.00337234	-0.00317092
Ruminococcus(g)	ACVR2A	1	1	7	-0.00117905	-0.00394203
Ruminococcus(g)	RNF43	1	1	10	-0.00275413	-0.0035493
Ruminococcus(g)	JUN	1	1	8	-0.00282429	-0.00344685
Ruminococcus(g)	SMARCA4	1	1	5	-0.00119784	-0.00370787
Ruminococcus(g)	BCORL1	1	1	5	-0.000683637	-0.003815
Ruminococcus(g)	FGFR3	1	1	11	-0.00347416	-0.00315346
Ruminococcus(g)	BLM	1	1	7	-0.00334977	-0.00325135
Ruminococcus(g)	FAT1	1	1	14	-0.00224839	-0.00423337
Ruminococcus(g)	TSC1	1	1	5	-0.00428404	-0.00306491
Ruminococcus(g)	SMAD4	1	1	6	-0.00145289	-0.00375047
Ruminococcus(g)	PTPRT	1	1	5	-0.0012997	-0.00368665
Ruminococcus(g)	TNFRSF14	1	1	5	-0.00422272	-0.00307769
Ruminococcus(g)	DICER1	1	1	7	-0.00115809	-0.0039487
Ruminococcus(g)	NOTCH2	1	1	6	-0.00314479	-0.0033091
Ruminococcus(g)	BRAF	1	1	8	-0.00127313	-0.00403777
Ruminococcus(g)	KMT2D	1	1	14	-0.00177966	-0.00467086
Ruminococcus(g)	PIK3CA	1	1	6	-0.00107003	-0.00385034
Ruminococcus(g)	PALB2	1	1	13	-0.00342344	-0.00315459
Ruminococcus(g)	PDGFRB	1	1	6	-0.00375712	-0.00314936
Ruminococcus(g)	ITGB2	1	1	5	-0.00430717	-0.00306009
Ruminococcus(g)	KMT2A	1	1	5	-0.00169396	-0.00360451
Ruminococcus(g)	CTNNA2	1	1	5	-0.00307689	-0.0033164
Ruminococcus(g)	AMER1	1	1	24	-0.00341723	-0.0025929
Ruminococcus(g)	RUNX1T1	1	1	6	-0.00308637	-0.00332434
Ruminococcus(g)	FGFR1	1	1	5	-0.00882041	-0.00211984
Ruminococcus(g)	FBXW7	1	1	7	-0.00447078	-0.00289466
Ruminococcus(g)	NFKB2	1	1	5	-0.00526311	-0.00286094
Ruminococcus(g)	ATM	1	1	5	-0.00468259	-0.00298188
Ruminococcus(g)	TP53	1	1	25	-0.00365473	-0.000902458
Ruminococcus(g)	AR	1	1	12	-0.0033911	-0.00319323
Ruminococcus(g)	UBR5	1	1	8	-0.00542734	-0.00245521
Ruminococcus(g)	DST	1	1	11	-0.00667152	-0.00119952
Mitsuokella(g)	JUN	1	1	8	1.4397e-05	3.4672e-06
Mitsuokella(g)	NKX2-1	1	1	10	1.15176e-05	3.83217e-06
Mitsuokella(g)	BCL11B	1	1	9	1.27974e-05	3.64056e-06
Mitsuokella(g)	DOT1L	1	1	10	1.15176e-05	3.83217e-06
Mitsuokella(g)	SOX10	1	1	10	1.15176e-05	3.83217e-06
Mitsuokella(g)	FGFR3	1	1	11	1.04706e-05	4.04506e-06
Mitsuokella(g)	GNA11	1	1	9	1.27974e-05	3.64056e-06
Mitsuokella(g)	PIK3CD	1	1	8	1.4397e-05	3.4672e-06
Selenomonas(g)	FGFR3	1	1	11	0.00136293	0.000501508
Selenomonas(g)	HRAS	1	1	10	0.00149923	0.000475113
Selenomonas(g)	TP53	1	1	25	0.000695553	0.00165765
Selenomonas(g)	PIK3CA	1	1	6	0.00268483	0.000343931
Veillonella(g)	SMARCA4	1	1	5	-0.00201915	0.0018329
Veillonella(g)	CUX1	1	1	5	-5.03293e-05	0.00142273
Veillonella(g)	SOX11	1	1	5	0.0137381	-0.00144986
Veillonella(g)	ATM	1	1	5	0.000244456	0.00136131
Veillonella(g)	BCL2	1	1	8	0.00935492	-0.00194979
Veillonella(g)	ARID1A	1	1	6	-0.0014434	0.00185018
Veillonella(g)	MEN1	1	1	5	-0.00062453	0.00154235
Veillonella(g)	RUNX1T1	1	1	6	-0.000290422	0.00154941
Veillonella(g)	FGFR3	1	1	11	-0.00203934	0.00312925
Veillonella(g)	TSC2	1	1	8	-0.00188752	0.00233305
Veillonella(g)	CIC	1	1	8	-0.00196297	0.00236179
Veillonella(g)	PIK3CD	1	1	8	-0.000611652	0.001847
Veillonella(g)	DOT1L	1	1	10	-0.00170427	0.00268087
Veillonella(g)	STK11	1	1	12	-0.00248323	0.00374662
Veillonella(g)	NOTCH1	1	1	12	-0.00137772	0.00296626
Veillonella(g)	TCF7L2	1	1	5	-0.00097748	0.00161588
Veillonella(g)	TNFRSF14	1	1	5	-0.00278863	0.00199321
Veillonella(g)	GNA11	1	1	9	-0.00188933	0.00254489
Veillonella(g)	TRRAP	1	1	7	-0.00169867	0.00208111
Veillonella(g)	FGFR1	1	1	5	0.00987458	-0.000644962
Veillonella(g)	KMT2A	1	1	5	-0.001735	0.0017737
Veillonella(g)	TSC1	1	1	5	-0.0029809	0.00203326
Veillonella(g)	NKX2-1	1	1	10	-0.00182622	0.00274505
Veillonella(g)	TP53	1	1	25	0.00139613	-0.000252336
Veillonella(g)	SOX10	1	1	10	-0.00174654	0.00270311
Veillonella(g)	PIK3CA	1	1	6	-0.00136215	0.00182899
Veillonella(g)	JAK2	1	1	5	-0.000933401	0.0016067
Veillonella(g)	TAF1L	1	1	9	-0.00155124	0.00239275
Veillonella(g)	NFKB2	1	1	5	-0.003169	0.00207245
Veillonella(g)	ACVR2A	1	1	7	-0.001852	0.0021299
Veillonella(g)	FOXL2	1	1	12	-0.00204382	0.00343645
Veillonella(g)	BLM	1	1	7	-0.00306877	0.00251705
Veillonella(g)	PTPRT	1	1	5	-0.000403414	0.00149629
Veillonella(g)	CCND1	1	1	5	-0.003359	0.00211203
Veillonella(g)	TNK2	1	1	10	-6.35466e-05	0.00181733
Veillonella(g)	SPEN	1	1	5	-0.00211268	0.00185238
Veillonella(g)	SOCS1	1	1	11	-0.00226286	0.00326585
Veillonella(g)	MN1	1	1	12	-0.00207812	0.00346066
Veillonella(g)	FLT4	1	1	5	-0.00284915	0.00200581
Veillonella(g)	PDGFRB	1	1	6	-0.00384141	0.00247575
Veillonella(g)	ERBB2	1	1	9	-0.00168922	0.00245484
Veillonella(g)	CEBPA	1	1	15	-0.00176118	0.00430796
Veillonella(g)	CREBBP	1	1	8	0.00703156	-0.0010647
Veillonella(g)	MSH6	1	1	5	-0.00184357	0.00179632
Veillonella(g)	BCL11B	1	1	9	-0.00272227	0.00291971
Veillonella(g)	BCORL1	1	1	5	-0.00238106	0.00190829
Veillonella(g)	UBR5	1	1	8	-0.0034559	0.00293052
Veillonella(g)	NTRK1	1	1	18	0.00291062	-0.00168159
Veillonella(g)	TCF3	1	1	9	-0.0035406	0.00328796
Veillonella(g)	ITGB2	1	1	5	-0.00475401	0.00240266
Veillonella(g)	JUN	1	1	8	-0.00309595	0.0027934
Veillonella(g)	PKHD1	1	1	9	-0.00173442	0.00247518
Veillonella(g)	IGF2R	1	1	6	-0.00192794	0.00197658
Veillonella(g)	BCL9	1	1	5	-0.00159461	0.00174445
Veillonella(g)	GRIN2A	1	1	6	-0.00257706	0.00214592
Fusobacterium(g)	TP53	1	1	25	0.0494675	0.0458574
Fusobacterium(g)	BCL9	1	1	5	0.129613	0.0321689
Fusobacterium(g)	DICER1	1	1	7	0.0644057	0.0440581
Fusobacterium(g)	AR	1	1	12	0.0705014	0.0337706
Fusobacterium(g)	BRAF	1	1	8	0.0486847	0.0490781
Fusobacterium(g)	JAK2	1	1	5	0.0687902	0.0448403
Fusobacterium(g)	CREBBP	1	1	8	0.0772166	0.0382088
Fusobacterium(g)	CEBPA	1	1	15	0.0389593	0.0596949
Fusobacterium(g)	SOX10	1	1	10	0.0443562	0.0513976
Fusobacterium(g)	ERBB2	1	1	9	0.0478187	0.0494874
Fusobacterium(g)	AKT1	1	1	7	0.0349173	0.0534407
Fusobacterium(g)	NKX2-1	1	1	10	0.0510894	0.0478539
Fusobacterium(g)	CTNNA2	1	1	5	0.0609068	0.0464826
Fusobacterium(g)	FGFR3	1	1	11	0.0339398	0.0581544
Fusobacterium(g)	AMER1	1	1	24	0.0560075	0.0151874
Fusobacterium(g)	CDK12	1	1	5	0.0286945	0.0531935
Fusobacterium(g)	NFKB2	1	1	5	0.0376788	0.0513218
Fusobacterium(g)	SMAD4	1	1	6	0.027982	0.0544446
Fusobacterium(g)	NOTCH2	1	1	6	0.0284207	0.0543301
Fusobacterium(g)	BCL11B	1	1	9	0.0355169	0.0550233
Fusobacterium(g)	RUNX1T1	1	1	6	0.0155505	0.0576876
Fusobacterium(g)	CCND1	1	1	5	0.0317257	0.052562
Fusobacterium(g)	KRAS	1	1	8	0.0100856	0.0637825
Fusobacterium(g)	BRCA2	1	1	7	0.039735	0.0519078
Fusobacterium(g)	BCL2	1	1	8	0.0347233	0.0543967
Fusobacterium(g)	GNA11	1	1	9	0.0305966	0.0572374
Fusobacterium(g)	NTRK1	1	1	18	0.0526003	0.0430283
Fusobacterium(g)	ITGA10	1	1	9	0.0392009	0.0533655
Fusobacterium(g)	DOT1L	1	1	10	0.0426089	0.0523173
Fusobacterium(g)	MET	1	1	5	0.0131679	0.0564282
Fusobacterium(g)	FGFR1	1	1	5	0.0256094	0.0538363
Fusobacterium(g)	PALB2	1	1	13	0.0177749	0.0743152
Fusobacterium(g)	JAK3	1	1	12	0.0129414	0.0744012
Fusobacterium(g)	GRIN2A	1	1	6	0.00834125	0.0595682
Fusobacterium(g)	FLT1	1	1	5	0.00293715	0.0585596
Leptotrichia(g)	TP53	1	1	25	0.0142345	0.000942984
Leptotrichia(g)	TSC1	1	1	5	0.00162339	0.0146466
Leptotrichia(g)	AMER1	1	1	24	0.0133688	0.00775662
Leptotrichia(g)	PDGFRB	1	1	6	-0.000882224	0.0158664
Leptotrichia(g)	AR	1	1	12	0.00128103	0.0202507
Sphingobium(g)	KMT2D	1	1	14	-0.00035016	-0.000673242
Sphingobium(g)	JAK3	1	1	12	-0.00041586	-0.000588857
Sphingobium(g)	GATA2	1	1	7	-0.000391376	-0.000557329
Sphingobium(g)	TNK2	1	1	10	-0.00128088	-0.000115372
Sphingobium(g)	IGF2R	1	1	6	-0.000159127	-0.000610701
Sphingobium(g)	CUX1	1	1	5	-0.000524279	-0.000515812
Eikenella(g)	CEBPA	1	0.427713	15	0.000526211	0.00043366
Eikenella(g)	APC	1	0.427713	23	0.000201102	0.00155651
Eikenella(g)	TP53	1	0.427713	25	0.000555544	1.895e-05
Campylobacter(g)	NTRK1	1	1	18	0.000747192	0.00220384
Campylobacter(g)	UBR5	1	1	8	0.000710369	0.00152423
Campylobacter(g)	PKHD1	1	1	9	0.0026002	0.000714496
Campylobacter(g)	BRAF	1	1	8	0.00170512	0.00114527
Campylobacter(g)	ACVR2A	1	1	7	0.00081185	0.00145495
Campylobacter(g)	TP53	1	1	25	0.00128035	0.00142074
Campylobacter(g)	KMT2D	1	1	14	0.000406609	0.00213328
Treponema(g)	KMT2A	1	1	5	0.0173523	5.37193e-05
Treponema(g)	ITGA10	1	1	9	0.00963777	6.55512e-05
Treponema(g)	JAK3	1	1	12	0.000107439	0.00510363
Treponema(g)	DOT1L	1	1	10	0.00867617	6.7856e-05
Treponema(g)	PALB2	1	1	13	9.91741e-05	0.00542261
Treponema(g)	KRAS	1	1	8	0.000157483	0.00413291
Treponema(g)	UBR5	1	1	8	0.000157483	0.00413291
Treponema(g)	NOTCH1	1	1	12	0.00723014	7.5839e-05
Treponema(g)	PKHD1	1	1	9	0.00964019	6.44632e-05
Treponema(g)	CD79A	1	1	15	8.59509e-05	0.00619727
Treponema(g)	PIK3CD	1	1	8	0.0108452	6.13935e-05
Treponema(g)	PIK3CA	1	1	6	0.0144567	5.7001e-05
Treponema(g)	TRRAP	1	1	7	0.0123945	5.86029e-05
Treponema(g)	DICER1	1	1	7	0.0123945	5.86029e-05
Treponema(g)	MET	1	1	5	0.000251972	0.0036163
Treponema(g)	ARID1A	1	1	6	0.0144603	5.60549e-05
Treponema(g)	BCORL1	1	1	5	0.0173523	5.37193e-05
Treponema(g)	TP53	1	1	25	0.00347165	0.000314965
Treponema(g)	MEN1	1	1	5	0.0173523	5.37193e-05
Treponema(g)	MSH6	1	1	5	0.0173523	5.37193e-05
Treponema(g)	NF1	1	1	5	0.0173523	5.37193e-05
Treponema(g)	BCL9	1	1	5	0.0173523	5.37193e-05
Akkermansia(g)	CDK12	1	1	5	-6.9075e-05	-0.00127369
Akkermansia(g)	DICER1	1	1	7	0.000329443	-0.00151001
Akkermansia(g)	MET	1	1	5	-0.00208213	-0.000854306
Akkermansia(g)	NOTCH2	1	1	6	-0.00167736	-0.000906516
Akkermansia(g)	KMT2D	1	1	14	-0.00107883	-0.00105402
Akkermansia(g)	SMAD4	1	1	6	-0.00237655	-0.000724117
Akkermansia(g)	IGF2R	1	1	6	-0.000668892	-0.00116959
Akkermansia(g)	RUNX1T1	1	1	6	-0.00129346	-0.00100666
Akkermansia(g)	MSH6	1	1	5	-0.000730747	-0.00113584
Akkermansia(g)	JUN	1	1	8	-0.00250933	-0.000516159
Akkermansia(g)	MAP3K1	1	1	5	-0.000145439	-0.00125778
Akkermansia(g)	DOT1L	1	1	10	-0.00202683	-0.000560302
Akkermansia(g)	GATA2	1	1	7	-0.00205469	-0.000751417
Akkermansia(g)	NKX2-1	1	1	10	-0.00203157	-0.000557805
Akkermansia(g)	TNFRSF14	1	1	5	-0.00187256	-0.000897966
Akkermansia(g)	CCND1	1	1	5	-0.00192033	-0.000888015
Akkermansia(g)	PIK3CD	1	1	8	-0.00230527	-0.000593897
Akkermansia(g)	BRCA2	1	1	7	-0.00211608	-0.000731885
Akkermansia(g)	CREBBP	1	1	8	-0.00220682	-0.000631404
Akkermansia(g)	FLT4	1	1	5	-0.00109891	-0.00105914
Akkermansia(g)	CUX1	1	1	5	-0.00227103	-0.000814953
Akkermansia(g)	TCF3	1	1	9	-0.00113798	-0.00103361
Akkermansia(g)	ITGA10	1	1	9	-0.003119	-0.000142149
Akkermansia(g)	TSC1	1	1	5	-0.000520261	-0.0011797
Akkermansia(g)	BCL2	1	1	8	-0.00441384	0.000209365
Akkermansia(g)	NOTCH1	1	1	12	-0.00172465	-0.000601072
Akkermansia(g)	AKT1	1	1	7	-0.00293205	-0.000472257
Akkermansia(g)	TSC2	1	1	8	-0.00129111	-0.000980246
Akkermansia(g)	FGFR1	1	1	5	-0.00446073	-0.000358765
