# Supplementary material for: Profiling of host genetic alterations and intra-tumor microbiomes in colorectal cancer
Source: Comput Struct Biotechnol J. 2021 Jun 4;19:3330–8. doi: 10.1016/j.csbj.2021.05.049 (PMC8202188; doi:10.1016/j.csbj.2021.05.049)
Supplement: Supplementary data 6 [file mmc6.xlsx]

## Sheet: KEGG Network (nt) enrichment
Taxonomy	Signal pathway	P-value	Q-value	Patients numbers with altered genes	Average abandance differences of donors with altered genes	Average abandance differences of donors without altered genes
Streptococcus(g)	nt06230:Cell cycle G1/S	2.04891e-07	3.07336e-06	5	0.194263	0.0442472
Streptococcus(g)	nt06130:Cell cycle (virus)	2.04891e-07	3.07336e-06	5	0.194263	0.0442472
Fusobacterium(g)	nt06130:Cell cycle (virus)	6.47828e-06	9.71742e-05	5	0.155266	0.0268246
Fusobacterium(g)	nt06230:Cell cycle G1/S	6.47828e-06	9.71742e-05	5	0.155266	0.0268246
Peptostreptococcus(g)	nt06123:TNF signaling (virus)	8.04502e-06	0.000241351	5	0.0192019	0.00376786
Ruminococcus(g)	nt06131:Apoptosis (virus)	2.4274e-05	0.00036411	8	-5.01947e-05	-0.00450364
Ruminococcus(g)	nt06231:Apoptosis	2.4274e-05	0.00036411	8	-5.01947e-05	-0.00450364
Fusobacterium(g)	nt06216:NOTCH signaling	4.70057e-05	0.000470057	5	0.104445	0.0374121
Campylobacter(g)	nt06136:Complement activation (virus)	5.16272e-05	0.000307197	5	0.00657709	0.000200262
Campylobacter(g)	nt06114:PI3K signaling (virus)	5.71392e-05	0.000307197	8	0.00342975	0.000488273
Selenomonas(g)	nt06114:PI3K signaling (virus)	8.50885e-05	0	8	0.00260663	0.000150781
Fusobacterium(g)	nt06319:AHR-cell cycle regulation	0.000241976	0.00181482	5	0.101554	0.0380145
Ruminococcus(g)	nt06135:Cytoskeletal regulation (virus)	0.000299264	0.00299264	9	-0.000473625	-0.00453577
Rikenellaceae(f)	nt06213:Other RAS signaling	0.000451345	0.0135403	8	0.00531596	-0.0196915
Collinsella(g)	nt06110:MAPK signaling (virus)	0.000453961	0.0136188	5	0.000908732	-0.00189812
Selenomonas(g)	nt06136:Complement activation (virus)	0.000550849	0	5	0.00300665	0.000374423
Eikenella(g)	nt06220:Calcium signaling	0.000779366	0	6	0.0010123	0.000343069
Veillonella(g)	nt06116:NOTCH signaling (virus)	0.000839352	0.0251806	6	0.0130186	-0.00192252
Bacteroides(g)	nt06119:JAK-STAT signaling (virus)	0.00139872	0.0249949	12	-0.0387618	-0.141165
Bacteroides(g)	nt06116:NOTCH signaling (virus)	0.00166633	0.0249949	6	-0.0545247	-0.110339
Fusobacterium(g)	nt06136:Complement activation (virus)	0.00197811	0.0118687	5	0.0749713	0.0435525
Ruminococcus(g)	nt06216:NOTCH signaling	0.00254207	0.0152524	5	-0.00364035	-0.00319901
Ruminococcus(g)	nt06119:JAK-STAT signaling (virus)	0.00254207	0.0152524	12	-0.00268299	-0.00369307
Eikenella(g)	nt06214:PI3K signaling	0.00350312	0	5	0.00140424	0.0002893
Selenomonas(g)	nt06214:PI3K signaling	0.00459102	0	5	0.00134179	0.000721269
Bacteroides(g)	nt06210:ERK signaling	0.00478796	0.0359097	9	-0.0614864	-0.115578
Bacteroides(g)	nt06219:JAK-STAT signaling	0.00478796	0.0359097	9	-0.0614864	-0.115578
Ruminococcus(g)	nt06110:MAPK signaling (virus)	0.00478796	0.0239398	5	-0.000914773	-0.00376684
Peptostreptococcus(g)	nt06136:Complement activation (virus)	0.00681422	0.102213	5	0.0143695	0.00477461
Prevotella(g)	nt06124:Chemokine signaling (virus)	0.0113826	0.341478	8	0.00165686	-0.0103997
Veillonella(g)	nt06218:TGFB signaling	0.0131607	0.131606	6	0.0117684	-0.00159637
Veillonella(g)	nt06118:TGFB signaling (virus)	0.0131607	0.131606	6	0.0117684	-0.00159637
Campylobacter(g)	nt06123:TNF signaling (virus)	0.0134088	0.0292425	5	0.00634443	0.000248732
Akkermansia(g)	nt06230:Cell cycle G1/S	0.0134874	0.202311	5	0.00139204	-0.00157809
Akkermansia(g)	nt06130:Cell cycle (virus)	0.0134874	0.202311	5	0.00139204	-0.00157809
Rikenellaceae(f)	nt06210:ERK signaling	0.0138256	0.125894	9	-0.00525606	-0.0161845
Rikenellaceae(f)	nt06219:JAK-STAT signaling	0.0138256	0.125894	9	-0.00525606	-0.0161845
Leptotrichia(g)	nt06136:Complement activation (virus)	0.0152127	0.152794	5	0.019364	0.0109506
Campylobacter(g)	nt06115:WNT signaling (virus)	0.0163175	0.0292425	5	0.00459175	0.000613874
Campylobacter(g)	nt06227:NR signaling	0.0163175	0.0292425	5	0.00459175	0.000613874
Campylobacter(g)	nt06215:WNT signaling	0.0163175	0.0292425	5	0.00459175	0.000613874
Rikenellaceae(f)	nt06216:NOTCH signaling	0.0167859	0.125894	5	-0.00240887	-0.0149563
Sphingobium(g)	nt06319:AHR-cell cycle regulation	0.0170556	0.0926571	5	9.80351e-05	-0.000645461
Sphingobium(g)	nt06124:Chemokine signaling (virus)	0.0170556	0.0926571	8	6.1272e-05	-0.000737669
Streptococcus(g)	nt06221:TLR signaling	0.020266	0.20266	8	0.147566	0.0406057
Enterococcus(g)	nt06116:NOTCH signaling (virus)	0.0207563	0.139445	6	0.0158986	0.000733305
Ruminococcus(g)	nt06219:JAK-STAT signaling	0.0243342	0.0815581	9	-0.00175241	-0.00396032
Ruminococcus(g)	nt06210:ERK signaling	0.0243342	0.0815581	9	-0.00175241	-0.00396032
Peptostreptococcus(g)	nt06224:CXCR signaling	0.0277312	0.166387	8	0.0125617	0.00409258
Peptostreptococcus(g)	nt06211:Other MAPK signaling	0.0277312	0.166387	8	0.0125617	0.00409258
Peptostreptococcus(g)	nt06121:TLR signaling (virus)	0.0277312	0.166387	8	0.0125617	0.00409258
Prevotella(g)	nt06116:NOTCH signaling (virus)	0.0288727	0.420538	6	-3.64917e-06	-0.00891812
Ruminococcus(g)	nt06114:PI3K signaling (virus)	0.0326232	0.0815581	8	-0.00298413	-0.00338596
Ruminococcus(g)	nt06215:WNT signaling	0.0326232	0.0815581	5	-0.00389785	-0.00314537
Ruminococcus(g)	nt06115:WNT signaling (virus)	0.0326232	0.0815581	5	-0.00389785	-0.00314537
Ruminococcus(g)	nt06227:NR signaling	0.0326232	0.0815581	5	-0.00389785	-0.00314537
Akkermansia(g)	nt06124:Chemokine signaling (virus)	0.0331834	0.248876	8	-0.00121381	-0.00100969
Akkermansia(g)	nt06319:AHR-cell cycle regulation	0.0331834	0.248876	5	0.00135394	-0.00157015
Mitsuokella(g)	nt06319:AHR-cell cycle regulation	0.0360317	0.135119	5	0	7.83281e-06
Mitsuokella(g)	nt06215:WNT signaling	0.0360317	0.135119	5	0	7.83281e-06
Mitsuokella(g)	nt06219:JAK-STAT signaling	0.0360317	0.135119	9	0	9.39937e-06
Mitsuokella(g)	nt06227:NR signaling	0.0360317	0.135119	5	0	7.83281e-06
Mitsuokella(g)	nt06210:ERK signaling	0.0360317	0.135119	9	0	9.39937e-06
Mitsuokella(g)	nt06216:NOTCH signaling	0.0360317	0.135119	5	0	7.83281e-06
Mitsuokella(g)	nt06115:WNT signaling (virus)	0.0360317	0.135119	5	0	7.83281e-06
Mitsuokella(g)	nt06220:Calcium signaling	0.0360317	0.135119	6	0	8.17337e-06
Eikenella(g)	nt06116:NOTCH signaling (virus)	0.0360317	0	6	0	0.000607148
Eikenella(g)	nt06216:NOTCH signaling	0.0360317	0	5	0	0.00058185
Eikenella(g)	nt06123:TNF signaling (virus)	0.0360317	0	5	0	0.00058185
Eikenella(g)	nt06218:TGFB signaling	0.0360317	0	6	0	0.000607148
Eikenella(g)	nt06223:TNF-NFKB signaling	0.0360317	0	5	0	0.00058185
Eikenella(g)	nt06135:Cytoskeletal regulation (virus)	0.0360317	0	9	0	0.00069822
Eikenella(g)	nt06118:TGFB signaling (virus)	0.0360317	0	6	0	0.000607148
Ruminococcus(g)	nt06214:PI3K signaling	0.0365354	0.0843125	5	-0.0010902	-0.0037303
Selenomonas(g)	nt06130:Cell cycle (virus)	0.0366713	0	5	-6.91924e-06	0.00100225
Selenomonas(g)	nt06118:TGFB signaling (virus)	0.0366713	0	6	-5.76603e-06	0.00104583
Selenomonas(g)	nt06218:TGFB signaling	0.0366713	0	6	-5.76603e-06	0.00104583
Selenomonas(g)	nt06116:NOTCH signaling (virus)	0.0366713	0	6	-5.76603e-06	0.00104583
Selenomonas(g)	nt06230:Cell cycle G1/S	0.0366713	0	5	-6.91924e-06	0.00100225
Sphingobium(g)	nt06136:Complement activation (virus)	0.0383005	0.101383	5	2.2741e-05	-0.000629774
Ruminococcaceae(f)	nt06231:Apoptosis	0.0431206	0.516526	8	-0.00159617	-0.0111032
Ruminococcaceae(f)	nt06131:Apoptosis (virus)	0.0431206	0.516526	8	-0.00159617	-0.0111032
Enterococcus(g)	nt06123:TNF signaling (virus)	0.044011	0.139445	5	-0.000297683	0.00473942
Enterococcus(g)	nt06227:NR signaling	0.044011	0.139445	5	-0.000297683	0.00473942
Enterococcus(g)	nt06215:WNT signaling	0.044011	0.139445	5	-0.000297683	0.00473942
Enterococcus(g)	nt06115:WNT signaling (virus)	0.044011	0.139445	5	-0.000297683	0.00473942
Enterococcus(g)	nt06121:TLR signaling (virus)	0.044011	0.139445	8	-0.000186052	0.00541648
Enterococcus(g)	nt06211:Other MAPK signaling	0.044011	0.139445	8	-0.000186052	0.00541648
Enterococcus(g)	nt06224:CXCR signaling	0.044011	0.139445	8	-0.000186052	0.00541648
Enterococcus(g)	nt06114:PI3K signaling (virus)	0.044011	0.139445	8	-0.000186052	0.00541648
Campylobacter(g)	nt06121:TLR signaling (virus)	0.0467746	0.055883	8	0.0014014	0.00126098
Campylobacter(g)	nt06211:Other MAPK signaling	0.0467746	0.055883	8	0.0014014	0.00126098
Campylobacter(g)	nt06224:CXCR signaling	0.0467746	0.055883	8	0.0014014	0.00126098
Rikenellaceae(f)	nt06115:WNT signaling (virus)	0.0480264	0.205827	5	-0.0063191	-0.0141416
Rikenellaceae(f)	nt06227:NR signaling	0.0480264	0.205827	5	-0.0063191	-0.0141416
Rikenellaceae(f)	nt06215:WNT signaling	0.0480264	0.205827	5	-0.0063191	-0.0141416
Prevotella(g)	nt06119:JAK-STAT signaling (virus)	0.0500599	0.420538	12	-0.0024032	-0.0103706
Campylobacter(g)	nt06220:Calcium signaling	0.052787	0.0567597	6	0.000171796	0.00159396
Veillonella(g)	nt06110:MAPK signaling (virus)	0.0554322	0.415741	5	-0.000112399	0.00143566
Prevotella(g)	nt06223:TNF-NFKB signaling	0.0560718	0.420538	5	-0.000308414	-0.00848319
Akkermansia(g)	nt06136:Complement activation (virus)	0.0570833	0.3425	5	-0.000335941	-0.0012181
Clostridium(g)	nt06135:Cytoskeletal regulation (virus)	0.058024	0.544932	9	-2.98004e-07	-6.16475e-05
Treponema(g)	nt06231:Apoptosis	0.0590582	0.221468	8	0	0.0041929
Treponema(g)	nt06230:Cell cycle G1/S	0.0590582	0.221468	5	0	0.00366879
Treponema(g)	nt06223:TNF-NFKB signaling	0.0590582	0.221468	5	0	0.00366879
Treponema(g)	nt06118:TGFB signaling (virus)	0.0590582	0.221468	6	0	0.0038283
Treponema(g)	nt06218:TGFB signaling	0.0590582	0.221468	6	0	0.0038283
Treponema(g)	nt06131:Apoptosis (virus)	0.0590582	0.221468	8	0	0.0041929
Treponema(g)	nt06123:TNF signaling (virus)	0.0590582	0.221468	5	0	0.00366879
Treponema(g)	nt06130:Cell cycle (virus)	0.0590582	0.221468	5	0	0.00366879
Mitsuokella(g)	nt06116:NOTCH signaling (virus)	0.0591721	0.161378	6	2.10672e-06	7.62379e-06
Mitsuokella(g)	nt06118:TGFB signaling (virus)	0.0591721	0.161378	6	2.10672e-06	7.62379e-06
Mitsuokella(g)	nt06218:TGFB signaling	0.0591721	0.161378	6	2.10672e-06	7.62379e-06
Ruminococcaceae(f)	nt06123:TNF signaling (virus)	0.0591963	0.516526	5	-0.00251215	-0.00972399
Ruminococcaceae(f)	nt06119:JAK-STAT signaling (virus)	0.0688702	0.516526	12	0.000180578	-0.0145943
Veillonella(g)	nt06214:PI3K signaling	0.0703277	0.421966	5	0.0144153	-0.00159095
Clostridium(g)	nt06216:NOTCH signaling	0.0755606	0.544932	5	-1.42921e-05	-4.85071e-05
Bacteroides(g)	nt06131:Apoptosis (virus)	0.0759889	0.379944	8	0.00214346	-0.137243
Bacteroides(g)	nt06231:Apoptosis	0.0759889	0.379944	8	0.00214346	-0.137243
Sphingobium(g)	nt06223:TNF-NFKB signaling	0.0787915	0.101383	5	-6.63531e-05	-0.000611213
Gemellaceae(f)	nt06221:TLR signaling	0.0793349	1	8	0.0180469	0.0022572
Gemellaceae(f)	nt06240:Transcription	0.0868061	1	9	0.0159287	0.00242091
Leptotrichia(g)	nt06114:PI3K signaling (virus)	0.0898981	0.152794	8	0.0137725	0.0118788
Sphingobium(g)	nt06230:Cell cycle G1/S	0.0900821	0.101383	5	-0.00157319	-0.000297289
Sphingobium(g)	nt06118:TGFB signaling (virus)	0.0900821	0.101383	6	-5.89065e-05	-0.000636845
Sphingobium(g)	nt06130:Cell cycle (virus)	0.0900821	0.101383	5	-0.00157319	-0.000297289
Sphingobium(g)	nt06218:TGFB signaling	0.0900821	0.101383	6	-5.89065e-05	-0.000636845
Mitsuokella(g)	nt06114:PI3K signaling (virus)	0.0934925	0.215752	8	2.28787e-06	8.08021e-06
Mitsuokella(g)	nt06110:MAPK signaling (virus)	0.0934925	0.215752	5	3.66059e-06	7.07019e-06
Eikenella(g)	nt06215:WNT signaling	0.0934925	0	5	7.83878e-06	0.000580217
Eikenella(g)	nt06227:NR signaling	0.0934925	0	5	7.83878e-06	0.000580217
Eikenella(g)	nt06136:Complement activation (virus)	0.0934925	0	5	7.83878e-06	0.000580217
Eikenella(g)	nt06319:AHR-cell cycle regulation	0.0934925	0	5	7.83878e-06	0.000580217
Eikenella(g)	nt06115:WNT signaling (virus)	0.0934925	0	5	7.83878e-06	0.000580217
Eikenella(g)	nt06124:Chemokine signaling (virus)	0.0934925	0	8	4.89924e-06	0.000663105
Peptostreptococcus(g)	nt06110:MAPK signaling (virus)	0.0943035	0.360848	5	0.00906065	0.00588061
Enterococcus(g)	nt06319:AHR-cell cycle regulation	0.0972011	0.213212	5	0	0.0046774
Enterococcus(g)	nt06136:Complement activation (virus)	0.0972011	0.213212	5	0	0.0046774
Enterococcus(g)	nt06216:NOTCH signaling	0.0972011	0.213212	5	0	0.0046774
Enterococcus(g)	nt06240:Transcription	0.0972011	0.213212	9	0	0.00561288
Clostridium(g)	nt06219:JAK-STAT signaling	0.0972011	0.544932	9	-1.04585e-05	-5.70753e-05
Clostridium(g)	nt06210:ERK signaling	0.0972011	0.544932	9	-1.04585e-05	-5.70753e-05
Campylobacter(g)	nt06231:Apoptosis	0.099799	0.0894248	8	0.00277683	0.000737006
Campylobacter(g)	nt06131:Apoptosis (virus)	0.099799	0.0894248	8	0.00277683	0.000737006
Selenomonas(g)	nt06119:JAK-STAT signaling (virus)	0.100001	0	12	1.23162e-05	0.00140421
Sphingobium(g)	nt06227:NR signaling	0.10264	0.101383	5	-7.18655e-05	-0.000610065
Sphingobium(g)	nt06115:WNT signaling (virus)	0.10264	0.101383	5	-7.18655e-05	-0.000610065
Sphingobium(g)	nt06215:WNT signaling	0.10264	0.101383	5	-7.18655e-05	-0.000610065
Leptotrichia(g)	nt06213:Other RAS signaling	0.10548	0.152794	8	0.00513852	0.0151679
Akkermansia(g)	nt06223:TNF-NFKB signaling	0.105514	0.527569	5	-0.000353956	-0.00121434
Fusobacterium(g)	nt06110:MAPK signaling (virus)	0.10556	0.527799	5	0.0918025	0.040046
Prevotella(g)	nt06210:ERK signaling	0.112381	0.551886	9	-0.0029332	-0.00893699
Prevotella(g)	nt06219:JAK-STAT signaling	0.112381	0.551886	9	-0.0029332	-0.00893699
Leptotrichia(g)	nt06230:Cell cycle G1/S	0.116552	0.152794	5	4.40529e-06	0.0149839
Leptotrichia(g)	nt06130:Cell cycle (virus)	0.116552	0.152794	5	4.40529e-06	0.0149839
Sphingobium(g)	nt06116:NOTCH signaling (virus)	0.116552	0.105531	6	-0.000199918	-0.00060006
Peptostreptococcus(g)	nt06210:ERK signaling	0.117795	0.360848	9	0.0015581	0.00862075
Peptostreptococcus(g)	nt06219:JAK-STAT signaling	0.117795	0.360848	9	0.0015581	0.00862075
Clostridium(g)	nt06221:TLR signaling	0.123534	0.544932	8	-1.32897e-05	-5.37768e-05
Campylobacter(g)	nt06116:NOTCH signaling (virus)	0.126279	0.0905217	6	0.000411699	0.00153137
Campylobacter(g)	nt06219:JAK-STAT signaling	0.126279	0.0905217	9	0.000133744	0.0018244
Campylobacter(g)	nt06210:ERK signaling	0.126279	0.0905217	9	0.000133744	0.0018244
Peptostreptococcus(g)	nt06220:Calcium signaling	0.126632	0.360848	6	0.00779339	0.00607294
Ruminococcaceae(f)	nt06110:MAPK signaling (virus)	0.131591	0.723661	5	-0.00173605	-0.00988568
Sphingobium(g)	nt06123:TNF signaling (virus)	0.131904	0.110244	5	-9.89411e-05	-0.000604424
Akkermansia(g)	nt06213:Other RAS signaling	0.132299	0.566994	8	0.000398881	-0.00162405
Rikenellaceae(f)	nt06240:Transcription	0.13733	0.514987	9	-0.022784	-0.00829695
Collinsella(g)	nt06221:TLR signaling	0.138726	1	8	-0.00106611	-0.00154678
Peptostreptococcus(g)	nt06114:PI3K signaling (virus)	0.139032	0.360848	8	0.0106237	0.00483089
Collinsella(g)	nt06119:JAK-STAT signaling (virus)	0.140408	1	12	-0.000560673	-0.00201665
Mitsuokella(g)	nt06119:JAK-STAT signaling (virus)	0.142213	0.284427	12	2.5786e-06	9.23789e-06
Mitsuokella(g)	nt06214:PI3K signaling	0.142213	0.284427	5	6.18865e-06	6.54351e-06
Eikenella(g)	nt06114:PI3K signaling (virus)	0.142213	0	8	9.47498e-06	0.000661362
Eikenella(g)	nt06130:Cell cycle (virus)	0.142213	0	5	0.000181713	0.000543993
Eikenella(g)	nt06230:Cell cycle G1/S	0.142213	0	5	0.000181713	0.000543993
Eikenella(g)	nt06231:Apoptosis	0.142213	0	8	0.000113571	0.000621707
Eikenella(g)	nt06131:Apoptosis (virus)	0.142213	0	8	0.000113571	0.000621707
Selenomonas(g)	nt06220:Calcium signaling	0.142368	0	6	-0.000339972	0.00113301
Bacteroides(g)	nt06215:WNT signaling	0.143254	0.477513	5	-0.0278512	-0.11357
Bacteroides(g)	nt06115:WNT signaling (virus)	0.143254	0.477513	5	-0.0278512	-0.11357
Bacteroides(g)	nt06227:NR signaling	0.143254	0.477513	5	-0.0278512	-0.11357
Fusobacterium(g)	nt06114:PI3K signaling (virus)	0.143254	0.613945	8	0.0733313	0.0396889
Peptostreptococcus(g)	nt06118:TGFB signaling (virus)	0.144339	0.360848	6	0.0068278	0.00632483
Peptostreptococcus(g)	nt06218:TGFB signaling	0.144339	0.360848	6	0.0068278	0.00632483
Prevotella(g)	nt06130:Cell cycle (virus)	0.14717	0.551886	5	-0.000143709	-0.0085175
Prevotella(g)	nt06230:Cell cycle G1/S	0.14717	0.551886	5	-0.000143709	-0.0085175
Veillonella(g)	nt06135:Cytoskeletal regulation (virus)	0.148516	0.742579	9	0.00742401	-0.00164611
Leptotrichia(g)	nt06240:Transcription	0.152971	0.152794	9	0.0146804	0.0113756
Enterococcus(g)	nt06213:Other RAS signaling	0.155132	0.315978	8	6.2165e-05	0.00532192
Clostridium(g)	nt06215:WNT signaling	0.155132	0.544932	5	-3.31174e-05	-4.45852e-05
Clostridium(g)	nt06115:WNT signaling (virus)	0.155132	0.544932	5	-3.31174e-05	-4.45852e-05
Clostridium(g)	nt06227:NR signaling	0.155132	0.544932	5	-3.31174e-05	-4.45852e-05
Ruminococcaceae(f)	nt06135:Cytoskeletal regulation (virus)	0.155668	0.723661	9	-0.0031854	-0.0108634
Ruminococcaceae(f)	nt06216:NOTCH signaling	0.168854	0.723661	5	-0.00241771	-0.00974367
Akkermansia(g)	nt06220:Calcium signaling	0.181971	0.682392	6	-0.000326335	-0.00125896
Campylobacter(g)	nt06130:Cell cycle (virus)	0.185144	0.117104	5	0.000498824	0.00146657
Campylobacter(g)	nt06230:Cell cycle G1/S	0.185144	0.117104	5	0.000498824	0.00146657
Sphingobium(g)	nt06114:PI3K signaling (virus)	0.187401	0.140426	8	-0.000104175	-0.000674642
Rikenellaceae(f)	nt06135:Cytoskeletal regulation (virus)	0.190127	0.633756	9	-0.00912077	-0.0144454
Clostridium(g)	nt06131:Apoptosis (virus)	0.192518	0.544932	8	-3.30786e-05	-4.62382e-05
Clostridium(g)	nt06231:Apoptosis	0.192518	0.544932	8	-3.30786e-05	-4.62382e-05
Peptostreptococcus(g)	nt06124:Chemokine signaling (virus)	0.198432	0.457919	8	0.00645455	0.00641912
Leptotrichia(g)	nt06319:AHR-cell cycle regulation	0.199653	0.152794	5	0.00408378	0.014134
Bacteroides(g)	nt06220:Calcium signaling	0.20533	0.590788	6	-0.067565	-0.106937
Mitsuokella(g)	nt06130:Cell cycle (virus)	0.208413	0.367787	5	4.24493e-06	6.94845e-06
Mitsuokella(g)	nt06230:Cell cycle G1/S	0.208413	0.367787	5	4.24493e-06	6.94845e-06
Leptotrichia(g)	nt06221:TLR signaling	0.209287	0.152794	8	0.00175093	0.0164584
Sphingobium(g)	nt06240:Transcription	0.209287	0.140426	9	-0.000123011	-0.000694689
Sphingobium(g)	nt06220:Calcium signaling	0.209287	0.140426	6	-0.00045028	-0.000534748
Campylobacter(g)	nt06218:TGFB signaling	0.221272	0.125223	6	0.000417282	0.00152992
Campylobacter(g)	nt06118:TGFB signaling (virus)	0.221272	0.125223	6	0.000417282	0.00152992
Streptococcus(g)	nt06216:NOTCH signaling	0.229707	1	5	0.0808456	0.0678759
Leptotrichia(g)	nt06231:Apoptosis	0.232966	0.152794	8	0.0117571	0.0126466
Leptotrichia(g)	nt06131:Apoptosis (virus)	0.232966	0.152794	8	0.0117571	0.0126466
Leptotrichia(g)	nt06211:Other MAPK signaling	0.232966	0.152794	8	-2.73151e-05	0.0171359
Leptotrichia(g)	nt06121:TLR signaling (virus)	0.232966	0.152794	8	-2.73151e-05	0.0171359
Leptotrichia(g)	nt06224:CXCR signaling	0.232966	0.152794	8	-2.73151e-05	0.0171359
Enterococcus(g)	nt06130:Cell cycle (virus)	0.236137	0.420851	5	0.000478201	0.00457778
Enterococcus(g)	nt06230:Cell cycle G1/S	0.236137	0.420851	5	0.000478201	0.00457778
Clostridium(g)	nt06218:TGFB signaling	0.236137	0.544932	6	-3.24547e-05	-4.52567e-05
Clostridium(g)	nt06118:TGFB signaling (virus)	0.236137	0.544932	6	-3.24547e-05	-4.52567e-05
Clostridium(g)	nt06116:NOTCH signaling (virus)	0.236137	0.544932	6	-3.24547e-05	-4.52567e-05
Akkermansia(g)	nt06210:ERK signaling	0.244294	0.731091	9	-4.41934e-05	-0.00152581
Akkermansia(g)	nt06219:JAK-STAT signaling	0.244294	0.731091	9	-4.41934e-05	-0.00152581
Rikenellaceae(f)	nt06136:Complement activation (virus)	0.247025	0.741075	5	-0.00843983	-0.0136998
Bacteroides(g)	nt06121:TLR signaling (virus)	0.256008	0.590788	8	-0.0701858	-0.109689
Bacteroides(g)	nt06224:CXCR signaling	0.256008	0.590788	8	-0.0701858	-0.109689
Bacteroides(g)	nt06211:Other MAPK signaling	0.256008	0.590788	8	-0.0701858	-0.109689
Leptotrichia(g)	nt06223:TNF-NFKB signaling	0.258486	0.152794	5	0.00689336	0.0135487
Sphingobium(g)	nt06121:TLR signaling (virus)	0.258486	0.140426	8	-0.000145854	-0.000658764
Sphingobium(g)	nt06221:TLR signaling	0.258486	0.140426	8	-0.000125572	-0.000666491
Sphingobium(g)	nt06211:Other MAPK signaling	0.258486	0.140426	8	-0.000145854	-0.000658764
Sphingobium(g)	nt06224:CXCR signaling	0.258486	0.140426	8	-0.000145854	-0.000658764
Campylobacter(g)	nt06119:JAK-STAT signaling (virus)	0.262193	0.128148	12	0.000203724	0.00207336
Campylobacter(g)	nt06213:Other RAS signaling	0.262193	0.128148	8	0.000377852	0.0016509
Campylobacter(g)	nt06221:TLR signaling	0.262193	0.128148	8	0.000305585	0.00167843
Selenomonas(g)	nt06223:TNF-NFKB signaling	0.266402	0	5	0.00146652	0.000695283
Selenomonas(g)	nt06231:Apoptosis	0.266402	0	8	0.000681866	0.000884023
Selenomonas(g)	nt06131:Apoptosis (virus)	0.266402	0	8	0.000681866	0.000884023
Akkermansia(g)	nt06240:Transcription	0.268067	0.731091	9	-0.00137718	-0.000925968
Leptotrichia(g)	nt06124:Chemokine signaling (virus)	0.269191	0.152794	8	0.0273349	0.00671218
Treponema(g)	nt06136:Complement activation (virus)	0.280713	0.443231	5	1.54718e-05	0.00366557
Treponema(g)	nt06114:PI3K signaling (virus)	0.280713	0.443231	8	0.010993	5.08386e-06
Treponema(g)	nt06116:NOTCH signaling (virus)	0.280713	0.443231	6	1.77935e-05	0.00382366
Treponema(g)	nt06215:WNT signaling	0.280713	0.443231	5	1.54718e-05	0.00366557
Treponema(g)	nt06227:NR signaling	0.280713	0.443231	5	1.54718e-05	0.00366557
Treponema(g)	nt06115:WNT signaling (virus)	0.280713	0.443231	5	1.54718e-05	0.00366557
Treponema(g)	nt06220:Calcium signaling	0.280713	0.443231	6	1.28932e-05	0.00382494
Treponema(g)	nt06121:TLR signaling (virus)	0.280713	0.443231	8	9.66987e-06	0.00418922
Treponema(g)	nt06211:Other MAPK signaling	0.280713	0.443231	8	9.66987e-06	0.00418922
Treponema(g)	nt06224:CXCR signaling	0.280713	0.443231	8	9.66987e-06	0.00418922
Treponema(g)	nt06240:Transcription	0.280713	0.443231	9	8.59544e-06	0.00439868
Leptotrichia(g)	nt06115:WNT signaling (virus)	0.285881	0.152794	5	0.0186338	0.0111027
Leptotrichia(g)	nt06215:WNT signaling	0.285881	0.152794	5	0.0186338	0.0111027
Leptotrichia(g)	nt06227:NR signaling	0.285881	0.152794	5	0.0186338	0.0111027
Sphingobium(g)	nt06214:PI3K signaling	0.285881	0.147914	5	-0.000228492	-0.000577434
Enterococcus(g)	nt06135:Cytoskeletal regulation (virus)	0.286321	0.425569	9	0.00896129	0.0015803
Collinsella(g)	nt06130:Cell cycle (virus)	0.288862	1	5	-0.000119555	-0.00168389
Collinsella(g)	nt06230:Cell cycle G1/S	0.288862	1	5	-0.000119555	-0.00168389
Rikenellaceae(f)	nt06319:AHR-cell cycle regulation	0.294118	0.791225	5	0.0019054	-0.0158551
Mitsuokella(g)	nt06213:Other RAS signaling	0.294507	0.490846	8	4.86827e-06	7.0972e-06
Eikenella(g)	nt06110:MAPK signaling (virus)	0.294507	0	5	0.000304335	0.000518447
Eikenella(g)	nt06211:Other MAPK signaling	0.294507	0	8	0.00011847	0.00061984
Eikenella(g)	nt06121:TLR signaling (virus)	0.294507	0	8	0.00011847	0.00061984
Eikenella(g)	nt06224:CXCR signaling	0.294507	0	8	0.00011847	0.00061984
Eikenella(g)	nt06240:Transcription	0.294507	0	9	0.000105307	0.000650832
Eikenella(g)	nt06119:JAK-STAT signaling (virus)	0.294507	0	12	0.000126806	0.000731925
Selenomonas(g)	nt06135:Cytoskeletal regulation (virus)	0.306556	0	9	0.000971749	0.000763684
Campylobacter(g)	nt06214:PI3K signaling	0.308063	0.132499	5	0.000632982	0.00143862
Campylobacter(g)	nt06135:Cytoskeletal regulation (virus)	0.308063	0.132499	9	0.000328185	0.0017369
Campylobacter(g)	nt06216:NOTCH signaling	0.308063	0.132499	5	0.00434432	0.000665424
Veillonella(g)	nt06213:Other RAS signaling	0.309152	1	8	-0.00191876	0.00234494
Leptotrichia(g)	nt06119:JAK-STAT signaling (virus)	0.315174	0.152794	12	0.0173884	0.00888084
Leptotrichia(g)	nt06214:PI3K signaling	0.315174	0.152794	5	0.000754387	0.0148276
Leptotrichia(g)	nt06123:TNF signaling (virus)	0.315174	0.152794	5	0.0186438	0.0111006
Sphingobium(g)	nt06135:Cytoskeletal regulation (virus)	0.315174	0.155657	9	-0.000223393	-0.000649517
Leptotrichia(g)	nt06216:NOTCH signaling	0.32421	0.152794	5	0.021286	0.0105502
Bacteroides(g)	nt06216:NOTCH signaling	0.325001	0.696431	5	-0.0176544	-0.115695
Collinsella(g)	nt06116:NOTCH signaling (virus)	0.330036	1	6	-4.95893e-05	-0.00177016
Rikenellaceae(f)	nt06220:Calcium signaling	0.335734	0.791225	6	-0.00610731	-0.014537
Enterococcus(g)	nt06110:MAPK signaling (virus)	0.343253	0.425569	5	0.00166812	0.00432988
Enterococcus(g)	nt06218:TGFB signaling	0.343253	0.425569	6	0.0136403	0.00132243
Enterococcus(g)	nt06118:TGFB signaling (virus)	0.343253	0.425569	6	0.0136403	0.00132243
Enterococcus(g)	nt06231:Apoptosis	0.343253	0.425569	8	0.0102302	0.00144838
Enterococcus(g)	nt06131:Apoptosis (virus)	0.343253	0.425569	8	0.0102302	0.00144838
Enterococcus(g)	nt06223:TNF-NFKB signaling	0.343253	0.425569	5	0.00166812	0.00432988
Clostridium(g)	nt06123:TNF signaling (virus)	0.343253	0.735541	5	-6.69073e-05	-3.75456e-05
Selenomonas(g)	nt06110:MAPK signaling (virus)	0.350529	0	5	0.00177871	0.000630245
Rikenellaceae(f)	nt06131:Apoptosis (virus)	0.369238	0.791225	8	-0.0307712	-0.00594405
Rikenellaceae(f)	nt06231:Apoptosis	0.369238	0.791225	8	-0.0307712	-0.00594405
Leptotrichia(g)	nt06118:TGFB signaling (virus)	0.379471	0.152794	6	0.00638816	0.0139698
Leptotrichia(g)	nt06218:TGFB signaling	0.379471	0.152794	6	0.00638816	0.0139698
Leptotrichia(g)	nt06110:MAPK signaling (virus)	0.379471	0.152794	5	0.00339806	0.0142768
Leptotrichia(g)	nt06116:NOTCH signaling (virus)	0.379471	0.152794	6	0.035245	0.00644195
Sphingobium(g)	nt06210:ERK signaling	0.379471	0.164923	9	-0.000209952	-0.000655565
Sphingobium(g)	nt06219:JAK-STAT signaling	0.379471	0.164923	9	-0.000209952	-0.000655565
Sphingobium(g)	nt06110:MAPK signaling (virus)	0.379471	0.164923	5	-0.000657892	-0.000487976
Veillonella(g)	nt06124:Chemokine signaling (virus)	0.386578	1	8	0.00792588	-0.00140539
Streptococcus(g)	nt06114:PI3K signaling (virus)	0.392654	1	8	0.0437922	0.0801386
Mitsuokella(g)	nt06135:Cytoskeletal regulation (virus)	0.401678	0.502098	9	6.13785e-06	6.63734e-06
Mitsuokella(g)	nt06123:TNF signaling (virus)	0.401678	0.502098	5	1.45152e-05	4.80881e-06
Mitsuokella(g)	nt06223:TNF-NFKB signaling	0.401678	0.502098	5	1.45152e-05	4.80881e-06
Mitsuokella(g)	nt06136:Complement activation (virus)	0.401678	0.502098	5	1.45152e-05	4.80881e-06
Mitsuokella(g)	nt06231:Apoptosis	0.401678	0.502098	8	6.90508e-06	6.32128e-06
Mitsuokella(g)	nt06131:Apoptosis (virus)	0.401678	0.502098	8	6.90508e-06	6.32128e-06
Ruminococcaceae(f)	nt06221:TLR signaling	0.404681	1	8	-0.0157338	-0.00571745
Clostridium(g)	nt06136:Complement activation (virus)	0.406941	0.813882	5	-7.14405e-05	-3.66012e-05
Sphingobium(g)	nt06213:Other RAS signaling	0.414446	0.173195	8	-0.000188155	-0.000642649
Campylobacter(g)	nt06240:Transcription	0.414823	0.171555	9	0.00370766	0.000216141
Ruminococcus(g)	nt06221:TLR signaling	0.41692	0.893399	8	-0.00478165	-0.00270119
Treponema(g)	nt06219:JAK-STAT signaling	0.418492	0.597846	9	0.00965205	5.91251e-05
Treponema(g)	nt06210:ERK signaling	0.418492	0.597846	9	0.00965205	5.91251e-05
Ruminococcaceae(f)	nt06240:Transcription	0.429367	1	9	-0.00416458	-0.0104228
Veillonella(g)	nt06119:JAK-STAT signaling (virus)	0.430433	1	12	0.00400134	-0.000830727
Campylobacter(g)	nt06319:AHR-cell cycle regulation	0.475533	0.189378	5	0.000739562	0.00141641
Enterococcus(g)	nt06220:Calcium signaling	0.477197	0.566984	6	0.00147299	0.00449651
Clostridium(g)	nt06220:Calcium signaling	0.477197	0.894744	6	-6.78134e-05	-3.60327e-05
Selenomonas(g)	nt06124:Chemokine signaling (virus)	0.50488	0	8	0.00119056	0.000690234
Mitsuokella(g)	nt06221:TLR signaling	0.529368	0.610809	8	6.52099e-06	6.4676e-06
Mitsuokella(g)	nt06124:Chemokine signaling (virus)	0.529368	0.610809	8	1.0652e-05	4.89387e-06
Eikenella(g)	nt06221:TLR signaling	0.529368	0	8	0.000872752	0.000332495
Sphingobium(g)	nt06216:NOTCH signaling	0.530158	0.213345	5	-0.00180278	-0.000249457
Bacteroides(g)	nt06110:MAPK signaling (virus)	0.536151	1	5	-0.194728	-0.0788044
Campylobacter(g)	nt06110:MAPK signaling (virus)	0.540818	0.207685	5	0.000895851	0.00138385
Clostridium(g)	nt06119:JAK-STAT signaling (virus)	0.553617	0.976971	12	-3.49227e-05	-4.80329e-05
Collinsella(g)	nt06213:Other RAS signaling	0.558935	1	8	-0.000796212	-0.0016496
Selenomonas(g)	nt06227:NR signaling	0.563318	0	5	0.00153193	0.000681657
Selenomonas(g)	nt06215:WNT signaling	0.563318	0	5	0.00153193	0.000681657
Selenomonas(g)	nt06115:WNT signaling (virus)	0.563318	0	5	0.00153193	0.000681657
Selenomonas(g)	nt06319:AHR-cell cycle regulation	0.563318	0	5	0.00218752	0.000545075
Collinsella(g)	nt06118:TGFB signaling (virus)	0.588568	1	6	-0.000548071	-0.00164012
Collinsella(g)	nt06218:TGFB signaling	0.588568	1	6	-0.000548071	-0.00164012
Treponema(g)	nt06216:NOTCH signaling	0.589639	0.769094	5	0.0173369	5.69426e-05
Treponema(g)	nt06124:Chemokine signaling (virus)	0.589639	0.769094	8	1.66197e-05	0.00418657
Peptostreptococcus(g)	nt06240:Transcription	0.610978	1	9	0.00887779	0.00532689
Leptotrichia(g)	nt06135:Cytoskeletal regulation (virus)	0.615519	0.238659	9	0.025034	0.00671642
Selenomonas(g)	nt06121:TLR signaling (virus)	0.624835	0	8	0.00119248	0.000689503
Selenomonas(g)	nt06211:Other MAPK signaling	0.624835	0	8	0.00119248	0.000689503
Selenomonas(g)	nt06224:CXCR signaling	0.624835	0	8	0.00119248	0.000689503
Enterococcus(g)	nt06119:JAK-STAT signaling (virus)	0.635586	0.724968	12	0.00841627	0.000662493
Rikenellaceae(f)	nt06224:CXCR signaling	0.639121	1	8	-0.0293256	-0.00649478
Rikenellaceae(f)	nt06121:TLR signaling (virus)	0.639121	1	8	-0.0293256	-0.00649478
Rikenellaceae(f)	nt06211:Other MAPK signaling	0.639121	1	8	-0.0293256	-0.00649478
Peptostreptococcus(g)	nt06319:AHR-cell cycle regulation	0.63972	1	5	0.00291604	0.00716074
Rikenellaceae(f)	nt06123:TNF signaling (virus)	0.654464	1	5	-0.0130696	-0.0127353
Peptostreptococcus(g)	nt06227:NR signaling	0.656134	1	5	0.0106198	0.0055558
Peptostreptococcus(g)	nt06115:WNT signaling (virus)	0.656134	1	5	0.0106198	0.0055558
Peptostreptococcus(g)	nt06215:WNT signaling	0.656134	1	5	0.0106198	0.0055558
Akkermansia(g)	nt06119:JAK-STAT signaling (virus)	0.670129	1	12	-0.00145591	-0.000790769
Eikenella(g)	nt06213:Other RAS signaling	0.674987	0	8	0.00057817	0.000444716
Eikenella(g)	nt06210:ERK signaling	0.674987	0	9	0.000776067	0.00034899
Eikenella(g)	nt06219:JAK-STAT signaling	0.674987	0	9	0.000776067	0.00034899
Campylobacter(g)	nt06223:TNF-NFKB signaling	0.683481	0.25342	5	0.00249224	0.00105127
Selenomonas(g)	nt06240:Transcription	0.689084	0	9	0.00167036	0.000449307
Selenomonas(g)	nt06213:Other RAS signaling	0.689084	0	8	0.000834439	0.0008259
Peptostreptococcus(g)	nt06231:Apoptosis	0.691431	1	8	0.00760436	0.0059811
Peptostreptococcus(g)	nt06131:Apoptosis (virus)	0.691431	1	8	0.00760436	0.0059811
Leptotrichia(g)	nt06219:JAK-STAT signaling	0.706427	0.255017	9	0.0257654	0.00638729
Leptotrichia(g)	nt06210:ERK signaling	0.706427	0.255017	9	0.0257654	0.00638729
Sphingobium(g)	nt06131:Apoptosis (virus)	0.706427	0.264674	8	-0.00119081	-0.000260686
Sphingobium(g)	nt06231:Apoptosis	0.706427	0.264674	8	-0.00119081	-0.000260686
Bacteroides(g)	nt06124:Chemokine signaling (virus)	0.717209	1	8	-0.105537	-0.0962216
Enterococcus(g)	nt06219:JAK-STAT signaling	0.722283	0.76283	9	0.0021319	0.00465353
Enterococcus(g)	nt06210:ERK signaling	0.722283	0.76283	9	0.0021319	0.00465353
Clostridium(g)	nt06240:Transcription	0.722283	1	9	-6.11523e-05	-3.4263e-05
Selenomonas(g)	nt06221:TLR signaling	0.755658	0	8	0.00166057	0.000511184
Streptococcus(g)	nt06131:Apoptosis (virus)	0.765542	1	8	0.0863018	0.0639445
Streptococcus(g)	nt06231:Apoptosis	0.765542	1	8	0.0863018	0.0639445
Treponema(g)	nt06110:MAPK signaling (virus)	0.787406	0.944888	5	0.0175734	7.67167e-06
Treponema(g)	nt06221:TLR signaling	0.787406	0.944888	8	0.0109834	8.76762e-06
Gemellaceae(f)	nt06110:MAPK signaling (virus)	0.811343	1	5	0.00289896	0.00738674
Selenomonas(g)	nt06123:TNF signaling (virus)	0.824098	0	5	0.00256186	0.000467089
Gemellaceae(f)	nt06130:Cell cycle (virus)	0.828213	1	5	0.000776115	0.007829
Gemellaceae(f)	nt06230:Cell cycle G1/S	0.828213	1	5	0.000776115	0.007829
Gemellaceae(f)	nt06223:TNF-NFKB signaling	0.828213	1	5	0.000594242	0.00786689
Peptostreptococcus(g)	nt06213:Other RAS signaling	0.828425	1	8	0.00707474	0.00618286
Bacteroides(g)	nt06123:TNF signaling (virus)	0.831357	1	5	-0.0918998	-0.100227
Streptococcus(g)	nt06223:TNF-NFKB signaling	0.831357	1	5	0.058419	0.0725481
Fusobacterium(g)	nt06121:TLR signaling (virus)	0.831357	1	8	0.0444827	0.0506789
Fusobacterium(g)	nt06224:CXCR signaling	0.831357	1	8	0.0444827	0.0506789
Fusobacterium(g)	nt06211:Other MAPK signaling	0.831357	1	8	0.0444827	0.0506789
Fusobacterium(g)	nt06123:TNF signaling (virus)	0.864731	1	5	0.0574035	0.0472125
Selenomonas(g)	nt06210:ERK signaling	0.893904	0	9	0.00122685	0.000648887
Selenomonas(g)	nt06219:JAK-STAT signaling	0.893904	0	9	0.00122685	0.000648887
Selenomonas(g)	nt06216:NOTCH signaling	0.893904	0	5	0.00284448	0.000408209
Fusobacterium(g)	nt06220:Calcium signaling	0.898341	1	6	0.0300013	0.0539178
Enterococcus(g)	nt06214:PI3K signaling	0.905695	0.922377	5	0.0186385	0.000794379
Peptostreptococcus(g)	nt06216:NOTCH signaling	0.913733	1	5	0.0052172	0.00668133
Streptococcus(g)	nt06219:JAK-STAT signaling	0.915216	1	9	0.0694726	0.0703998
Streptococcus(g)	nt06115:WNT signaling (virus)	0.915216	1	5	0.00713398	0.0832325
Streptococcus(g)	nt06227:NR signaling	0.915216	1	5	0.00713398	0.0832325
Streptococcus(g)	nt06215:WNT signaling	0.915216	1	5	0.00713398	0.0832325
Streptococcus(g)	nt06123:TNF signaling (virus)	0.915216	1	5	0.00678082	0.083306
Streptococcus(g)	nt06210:ERK signaling	0.915216	1	9	0.0694726	0.0703998
Gemellaceae(f)	nt06216:NOTCH signaling	0.930832	1	5	0.00429486	0.00709593
Bacteroides(g)	nt06214:PI3K signaling	0.932128	1	5	-0.0955682	-0.0994627
Streptococcus(g)	nt06240:Transcription	0.932128	1	9	0.0425979	0.0824934
Streptococcus(g)	nt06136:Complement activation (virus)	0.932128	1	5	0.00897449	0.082849
Bacteroides(g)	nt06114:PI3K signaling (virus)	0.94907	1	8	-0.123213	-0.0894877
Bacteroides(g)	nt06223:TNF-NFKB signaling	0.94907	1	5	-0.158352	-0.0863827
Streptococcus(g)	nt06319:AHR-cell cycle regulation	0.983013	1	5	0.0636185	0.0714649
Gemellaceae(f)	nt06231:Apoptosis	0.99088	1	8	0.0174576	0.00248172
Gemellaceae(f)	nt06131:Apoptosis (virus)	0.99088	1	8	0.0174576	0.00248172
Collinsella(g)	nt06231:Apoptosis	1	1	8	-4.02527e-05	-0.00193758
Collinsella(g)	nt06131:Apoptosis (virus)	1	1	8	-4.02527e-05	-0.00193758
Collinsella(g)	nt06216:NOTCH signaling	1	1	5	-0.00474858	-0.000719512
Collinsella(g)	nt06135:Cytoskeletal regulation (virus)	1	1	9	-0.000438159	-0.00185339
Collinsella(g)	nt06114:PI3K signaling (virus)	1	1	8	-0.00297131	-0.000820988
Collinsella(g)	nt06214:PI3K signaling	1	1	5	-0.000564573	-0.00159118
Collinsella(g)	nt06219:JAK-STAT signaling	1	1	9	-0.00122871	-0.00149764
Collinsella(g)	nt06210:ERK signaling	1	1	9	-0.00122871	-0.00149764
Collinsella(g)	nt06223:TNF-NFKB signaling	1	1	5	-0.00523688	-0.000617783
Collinsella(g)	nt06319:AHR-cell cycle regulation	1	1	5	-0.000895341	-0.00152227
Collinsella(g)	nt06124:Chemokine signaling (virus)	1	1	8	-0.000644202	-0.0017075
Collinsella(g)	nt06123:TNF signaling (virus)	1	1	5	-0.00517436	-0.000630809
Collinsella(g)	nt06215:WNT signaling	1	1	5	-0.00536269	-0.000591573
Collinsella(g)	nt06227:NR signaling	1	1	5	-0.00536269	-0.000591573
Collinsella(g)	nt06115:WNT signaling (virus)	1	1	5	-0.00536269	-0.000591573
Collinsella(g)	nt06220:Calcium signaling	1	1	6	-0.00478055	-0.000535995
Collinsella(g)	nt06240:Transcription	1	1	9	-0.00341394	-0.000514287
Collinsella(g)	nt06121:TLR signaling (virus)	1	1	8	-0.00376777	-0.000517575
Collinsella(g)	nt06211:Other MAPK signaling	1	1	8	-0.00376777	-0.000517575
Collinsella(g)	nt06224:CXCR signaling	1	1	8	-0.00376777	-0.000517575
Collinsella(g)	nt06136:Complement activation (virus)	1	1	5	-0.00591466	-0.00047658
Bacteroides(g)	nt06230:Cell cycle G1/S	1	1	5	-0.164155	-0.0851738
Bacteroides(g)	nt06221:TLR signaling	1	1	8	-0.201661	-0.0596029
Bacteroides(g)	nt06319:AHR-cell cycle regulation	1	1	5	-0.204223	-0.0768263
Bacteroides(g)	nt06135:Cytoskeletal regulation (virus)	1	1	9	-0.10214	-0.0972845
Bacteroides(g)	nt06240:Transcription	1	1	9	-0.0950701	-0.100466
Bacteroides(g)	nt06213:Other RAS signaling	1	1	8	-0.0897729	-0.102227
Bacteroides(g)	nt06136:Complement activation (virus)	1	1	5	-0.110737	-0.0963027
Bacteroides(g)	nt06218:TGFB signaling	1	1	6	-0.127651	-0.0912626
Bacteroides(g)	nt06118:TGFB signaling (virus)	1	1	6	-0.127651	-0.0912626
Bacteroides(g)	nt06130:Cell cycle (virus)	1	1	5	-0.164155	-0.0851738
Prevotella(g)	nt06240:Transcription	1	1	9	-0.0183672	-0.00199169
Prevotella(g)	nt06218:TGFB signaling	1	1	6	-0.00780209	-0.00688374
Prevotella(g)	nt06118:TGFB signaling (virus)	1	1	6	-0.00780209	-0.00688374
Prevotella(g)	nt06136:Complement activation (virus)	1	1	5	-0.0327974	-0.00171464
Prevotella(g)	nt06319:AHR-cell cycle regulation	1	1	5	-0.00529255	-0.00744483
Prevotella(g)	nt06135:Cytoskeletal regulation (virus)	1	1	9	-0.00916137	-0.00613431
Prevotella(g)	nt06231:Apoptosis	1	1	8	-0.0214875	-0.00158278
Prevotella(g)	nt06131:Apoptosis (virus)	1	1	8	-0.0214875	-0.00158278
Prevotella(g)	nt06227:NR signaling	1	1	5	-0.0245475	-0.00343337
Prevotella(g)	nt06215:WNT signaling	1	1	5	-0.0245475	-0.00343337
Prevotella(g)	nt06115:WNT signaling (virus)	1	1	5	-0.0245475	-0.00343337
Prevotella(g)	nt06123:TNF signaling (virus)	1	1	5	-0.0344184	-0.00137695
Prevotella(g)	nt06221:TLR signaling	1	1	8	-0.00706017	-0.00707892
Prevotella(g)	nt06114:PI3K signaling (virus)	1	1	8	-0.019861	-0.00220241
Prevotella(g)	nt06216:NOTCH signaling	1	1	5	-0.0423511	0.0002757
Prevotella(g)	nt06121:TLR signaling (virus)	1	1	8	0.000758408	-0.0100574
Prevotella(g)	nt06224:CXCR signaling	1	1	8	0.000758408	-0.0100574
Prevotella(g)	nt06211:Other MAPK signaling	1	1	8	0.000758408	-0.0100574
Prevotella(g)	nt06220:Calcium signaling	1	1	6	0.000419417	-0.00902848
Prevotella(g)	nt06213:Other RAS signaling	1	1	8	0.00599729	-0.0120532
Prevotella(g)	nt06214:PI3K signaling	1	1	5	0.00687193	-0.0099791
Prevotella(g)	nt06110:MAPK signaling (virus)	1	1	5	-0.00681937	-0.00712674
Rikenellaceae(f)	nt06116:NOTCH signaling (virus)	1	1	6	-0.00909054	-0.0137588
Rikenellaceae(f)	nt06119:JAK-STAT signaling (virus)	1	1	12	-0.0100143	-0.0147543
Rikenellaceae(f)	nt06110:MAPK signaling (virus)	1	1	5	-0.0172709	-0.01186
Rikenellaceae(f)	nt06124:Chemokine signaling (virus)	1	1	8	-0.0089529	-0.0142558
Rikenellaceae(f)	nt06218:TGFB signaling	1	1	6	-0.00847842	-0.0139184
Rikenellaceae(f)	nt06118:TGFB signaling (virus)	1	1	6	-0.00847842	-0.0139184
Rikenellaceae(f)	nt06130:Cell cycle (virus)	1	1	5	-0.0344278	-0.00828565
Rikenellaceae(f)	nt06230:Cell cycle G1/S	1	1	5	-0.0344278	-0.00828565
Rikenellaceae(f)	nt06114:PI3K signaling (virus)	1	1	8	-0.0111336	-0.0134251
Rikenellaceae(f)	nt06223:TNF-NFKB signaling	1	1	5	-0.0162175	-0.0120795
Rikenellaceae(f)	nt06221:TLR signaling	1	1	8	-0.0140993	-0.0122952
Rikenellaceae(f)	nt06214:PI3K signaling	1	1	5	-0.00325375	-0.0147803
Gemellaceae(f)	nt06215:WNT signaling	1	1	5	0.0015662	0.0076644
Gemellaceae(f)	nt06135:Cytoskeletal regulation (virus)	1	1	9	0.016693	0.00207697
Gemellaceae(f)	nt06119:JAK-STAT signaling (virus)	1	1	12	0.0114979	0.00316483
Gemellaceae(f)	nt06136:Complement activation (virus)	1	1	5	0.00230482	0.00751052
Gemellaceae(f)	nt06123:TNF signaling (virus)	1	1	5	0.0021648	0.00753969
Gemellaceae(f)	nt06213:Other RAS signaling	1	1	8	0.00322146	0.007905
Gemellaceae(f)	nt06210:ERK signaling	1	1	9	0.00241115	0.00850381
Gemellaceae(f)	nt06219:JAK-STAT signaling	1	1	9	0.00241115	0.00850381
Gemellaceae(f)	nt06124:Chemokine signaling (virus)	1	1	8	0.00136212	0.00861332
Gemellaceae(f)	nt06220:Calcium signaling	1	1	6	0.00424391	0.00723101
Gemellaceae(f)	nt06114:PI3K signaling (virus)	1	1	8	0.00278213	0.00807236
Gemellaceae(f)	nt06214:PI3K signaling	1	1	5	0.000198329	0.00794937
Gemellaceae(f)	nt06116:NOTCH signaling (virus)	1	1	6	0.00131111	0.00799609
Gemellaceae(f)	nt06211:Other MAPK signaling	1	1	8	0.00065462	0.00888284
Gemellaceae(f)	nt06224:CXCR signaling	1	1	8	0.00065462	0.00888284
Gemellaceae(f)	nt06121:TLR signaling (virus)	1	1	8	0.00065462	0.00888284
Gemellaceae(f)	nt06319:AHR-cell cycle regulation	1	1	5	0.00268311	0.00743171
Gemellaceae(f)	nt06118:TGFB signaling (virus)	1	1	6	-1.03641e-05	0.00834082
Gemellaceae(f)	nt06218:TGFB signaling	1	1	6	-1.03641e-05	0.00834082
Gemellaceae(f)	nt06227:NR signaling	1	1	5	0.0015662	0.0076644
Gemellaceae(f)	nt06115:WNT signaling (virus)	1	1	5	0.0015662	0.0076644
Enterococcus(g)	nt06221:TLR signaling	1	0.950524	8	0.0116058	0.000924337
Enterococcus(g)	nt06124:Chemokine signaling (virus)	1	0.950524	8	0.0114588	0.000980332
Streptococcus(g)	nt06135:Cytoskeletal regulation (virus)	1	1	9	0.0890111	0.0616074
Streptococcus(g)	nt06124:Chemokine signaling (virus)	1	1	8	0.052404	0.0768579
Streptococcus(g)	nt06116:NOTCH signaling (virus)	1	1	6	0.0687787	0.0704599
Streptococcus(g)	nt06220:Calcium signaling	1	1	6	0.00376314	0.0874204
Streptococcus(g)	nt06110:MAPK signaling (virus)	1	1	5	0.0615384	0.0718982
Streptococcus(g)	nt06214:PI3K signaling	1	1	5	0.0857802	0.0668478
Streptococcus(g)	nt06211:Other MAPK signaling	1	1	8	0.00280659	0.0957522
Streptococcus(g)	nt06121:TLR signaling (virus)	1	1	8	0.00280659	0.0957522
Streptococcus(g)	nt06224:CXCR signaling	1	1	8	0.00280659	0.0957522
Streptococcus(g)	nt06218:TGFB signaling	1	1	6	0.0465439	0.0762603
Streptococcus(g)	nt06118:TGFB signaling (virus)	1	1	6	0.0465439	0.0762603
Streptococcus(g)	nt06119:JAK-STAT signaling (virus)	1	1	12	0.0401155	0.091286
Streptococcus(g)	nt06213:Other RAS signaling	1	1	8	0.00645095	0.0943639
Peptostreptococcus(g)	nt06130:Cell cycle (virus)	1	1	5	0.00232626	0.00728361
Peptostreptococcus(g)	nt06119:JAK-STAT signaling (virus)	1	1	12	0.0033011	0.00863675
Peptostreptococcus(g)	nt06135:Cytoskeletal regulation (virus)	1	1	9	0.00095574	0.00889181
Peptostreptococcus(g)	nt06221:TLR signaling	1	1	8	0.00309075	0.00770057
Peptostreptococcus(g)	nt06116:NOTCH signaling (virus)	1	1	6	-0.000607955	0.00826459
Peptostreptococcus(g)	nt06223:TNF-NFKB signaling	1	1	5	0.00864397	0.00596742
Peptostreptococcus(g)	nt06214:PI3K signaling	1	1	5	0.00490448	0.00674648
Peptostreptococcus(g)	nt06230:Cell cycle G1/S	1	1	5	0.00232626	0.00728361
Ruminococcaceae(f)	nt06220:Calcium signaling	1	1	6	-0.00337437	-0.00981263
Ruminococcaceae(f)	nt06219:JAK-STAT signaling	1	1	9	-0.012407	-0.0067137
Ruminococcaceae(f)	nt06210:ERK signaling	1	1	9	-0.012407	-0.0067137
Ruminococcaceae(f)	nt06121:TLR signaling (virus)	1	1	8	-0.00509913	-0.00976874
Ruminococcaceae(f)	nt06211:Other MAPK signaling	1	1	8	-0.00509913	-0.00976874
Ruminococcaceae(f)	nt06224:CXCR signaling	1	1	8	-0.00509913	-0.00976874
Ruminococcaceae(f)	nt06124:Chemokine signaling (virus)	1	1	8	-0.00583502	-0.0094884
Ruminococcaceae(f)	nt06214:PI3K signaling	1	1	5	-0.0243836	-0.00516744
Ruminococcaceae(f)	nt06223:TNF-NFKB signaling	1	1	5	-0.00846261	-0.00848432
Ruminococcaceae(f)	nt06213:Other RAS signaling	1	1	8	-0.0115213	-0.00732218
Ruminococcaceae(f)	nt06118:TGFB signaling (virus)	1	1	6	-0.00969762	-0.00816308
Ruminococcaceae(f)	nt06218:TGFB signaling	1	1	6	-0.00969762	-0.00816308
Ruminococcaceae(f)	nt06130:Cell cycle (virus)	1	1	5	-0.0122096	-0.00770369
Ruminococcaceae(f)	nt06230:Cell cycle G1/S	1	1	5	-0.0122096	-0.00770369
Ruminococcaceae(f)	nt06319:AHR-cell cycle regulation	1	1	5	-0.0120398	-0.00773907
Ruminococcaceae(f)	nt06116:NOTCH signaling (virus)	1	1	6	-0.00142917	-0.0103201
Ruminococcaceae(f)	nt06114:PI3K signaling (virus)	1	1	8	-0.00403073	-0.0101757
Ruminococcaceae(f)	nt06215:WNT signaling	1	1	5	-0.00365813	-0.00948525
Ruminococcaceae(f)	nt06227:NR signaling	1	1	5	-0.00365813	-0.00948525
Ruminococcaceae(f)	nt06115:WNT signaling (virus)	1	1	5	-0.00365813	-0.00948525
Ruminococcaceae(f)	nt06136:Complement activation (virus)	1	1	5	-0.0043869	-0.00933342
Clostridium(g)	nt06224:CXCR signaling	1	1	8	-7.77289e-05	-2.92286e-05
Clostridium(g)	nt06121:TLR signaling (virus)	1	1	8	-7.77289e-05	-2.92286e-05
Clostridium(g)	nt06211:Other MAPK signaling	1	1	8	-7.77289e-05	-2.92286e-05
Clostridium(g)	nt06213:Other RAS signaling	1	1	8	-4.20188e-05	-4.28325e-05
Clostridium(g)	nt06214:PI3K signaling	1	1	5	-5.29379e-05	-4.04559e-05
Clostridium(g)	nt06319:AHR-cell cycle regulation	1	1	5	-5.77709e-05	-3.9449e-05
Clostridium(g)	nt06114:PI3K signaling (virus)	1	1	8	-5.02985e-05	-3.96783e-05
Clostridium(g)	nt06230:Cell cycle G1/S	1	1	5	-0.000103139	-2.99973e-05
Clostridium(g)	nt06130:Cell cycle (virus)	1	1	5	-0.000103139	-2.99973e-05
Clostridium(g)	nt06110:MAPK signaling (virus)	1	1	5	-0.000109911	-2.85865e-05
Clostridium(g)	nt06223:TNF-NFKB signaling	1	1	5	-0.000141263	-2.20549e-05
Clostridium(g)	nt06124:Chemokine signaling (virus)	1	1	8	-0.000108086	-1.76641e-05
Ruminococcus(g)	nt06223:TNF-NFKB signaling	1	1	5	-0.00526311	-0.00286094
Ruminococcus(g)	nt06230:Cell cycle G1/S	1	1	5	-0.00468259	-0.00298188
Ruminococcus(g)	nt06130:Cell cycle (virus)	1	1	5	-0.00468259	-0.00298188
Ruminococcus(g)	nt06240:Transcription	1	1	9	-0.00250031	-0.00362376
Ruminococcus(g)	nt06116:NOTCH signaling (virus)	1	1	6	-0.00314479	-0.0033091
Ruminococcus(g)	nt06121:TLR signaling (virus)	1	1	8	-0.00282429	-0.00344685
Ruminococcus(g)	nt06224:CXCR signaling	1	1	8	-0.00282429	-0.00344685
Ruminococcus(g)	nt06211:Other MAPK signaling	1	1	8	-0.00282429	-0.00344685
Ruminococcus(g)	nt06118:TGFB signaling (virus)	1	1	6	-0.00145289	-0.00375047
Ruminococcus(g)	nt06218:TGFB signaling	1	1	6	-0.00145289	-0.00375047
Ruminococcus(g)	nt06123:TNF signaling (virus)	1	1	5	-0.00422272	-0.00307769
Ruminococcus(g)	nt06213:Other RAS signaling	1	1	8	-0.00468702	-0.00273724
Ruminococcus(g)	nt06124:Chemokine signaling (virus)	1	1	8	-0.00127313	-0.00403777
Ruminococcus(g)	nt06220:Calcium signaling	1	1	6	-0.00375712	-0.00314936
Ruminococcus(g)	nt06319:AHR-cell cycle regulation	1	1	5	-0.00169396	-0.00360451
Ruminococcus(g)	nt06136:Complement activation (virus)	1	1	5	-0.00430717	-0.00306009
Mitsuokella(g)	nt06240:Transcription	1	1	9	1.27974e-05	3.64056e-06
Mitsuokella(g)	nt06224:CXCR signaling	1	1	8	1.4397e-05	3.4672e-06
Mitsuokella(g)	nt06211:Other MAPK signaling	1	1	8	1.4397e-05	3.4672e-06
Mitsuokella(g)	nt06121:TLR signaling (virus)	1	1	8	1.4397e-05	3.4672e-06
Veillonella(g)	nt06114:PI3K signaling (virus)	1	1	8	-0.00188752	0.00233305
Veillonella(g)	nt06123:TNF signaling (virus)	1	1	5	-0.00278863	0.00199321
Veillonella(g)	nt06319:AHR-cell cycle regulation	1	1	5	-0.001735	0.0017737
Veillonella(g)	nt06223:TNF-NFKB signaling	1	1	5	-0.003169	0.00207245
Veillonella(g)	nt06227:NR signaling	1	1	5	-0.003359	0.00211203
Veillonella(g)	nt06115:WNT signaling (virus)	1	1	5	-0.003359	0.00211203
Veillonella(g)	nt06215:WNT signaling	1	1	5	-0.003359	0.00211203
Veillonella(g)	nt06216:NOTCH signaling	1	1	5	-0.00284915	0.00200581
Veillonella(g)	nt06220:Calcium signaling	1	1	6	-0.00384141	0.00247575
Veillonella(g)	nt06210:ERK signaling	1	1	9	-0.00168922	0.00245484
Veillonella(g)	nt06219:JAK-STAT signaling	1	1	9	-0.00168922	0.00245484
Veillonella(g)	nt06221:TLR signaling	1	1	8	0.00703156	-0.0010647
Veillonella(g)	nt06240:Transcription	1	1	9	-0.00272227	0.00291971
Veillonella(g)	nt06136:Complement activation (virus)	1	1	5	-0.00475401	0.00240266
Veillonella(g)	nt06211:Other MAPK signaling	1	1	8	-0.00309595	0.0027934
Veillonella(g)	nt06121:TLR signaling (virus)	1	1	8	-0.00309595	0.0027934
Veillonella(g)	nt06224:CXCR signaling	1	1	8	-0.00309595	0.0027934
Veillonella(g)	nt06231:Apoptosis	1	1	8	0.00935492	-0.00194979
Veillonella(g)	nt06131:Apoptosis (virus)	1	1	8	0.00935492	-0.00194979
Veillonella(g)	nt06230:Cell cycle G1/S	1	1	5	0.000244456	0.00136131
Veillonella(g)	nt06130:Cell cycle (virus)	1	1	5	0.000244456	0.00136131
Fusobacterium(g)	nt06210:ERK signaling	1	1	9	0.0478187	0.0494874
Fusobacterium(g)	nt06219:JAK-STAT signaling	1	1	9	0.0478187	0.0494874
Fusobacterium(g)	nt06223:TNF-NFKB signaling	1	1	5	0.0376788	0.0513218
Fusobacterium(g)	nt06118:TGFB signaling (virus)	1	1	6	0.027982	0.0544446
Fusobacterium(g)	nt06116:NOTCH signaling (virus)	1	1	6	0.0284207	0.0543301
Fusobacterium(g)	nt06218:TGFB signaling	1	1	6	0.027982	0.0544446
Fusobacterium(g)	nt06240:Transcription	1	1	9	0.0355169	0.0550233
Fusobacterium(g)	nt06215:WNT signaling	1	1	5	0.0317257	0.052562
Fusobacterium(g)	nt06115:WNT signaling (virus)	1	1	5	0.0317257	0.052562
Fusobacterium(g)	nt06227:NR signaling	1	1	5	0.0317257	0.052562
Fusobacterium(g)	nt06213:Other RAS signaling	1	1	8	0.0100856	0.0637825
Fusobacterium(g)	nt06131:Apoptosis (virus)	1	1	8	0.0347233	0.0543967
Fusobacterium(g)	nt06231:Apoptosis	1	1	8	0.0347233	0.0543967
Fusobacterium(g)	nt06135:Cytoskeletal regulation (virus)	1	1	9	0.0392009	0.0533655
Fusobacterium(g)	nt06214:PI3K signaling	1	1	5	0.0131679	0.0564282
Fusobacterium(g)	nt06119:JAK-STAT signaling (virus)	1	1	12	0.0129414	0.0744012
Fusobacterium(g)	nt06124:Chemokine signaling (virus)	1	1	8	0.0486847	0.0490781
Fusobacterium(g)	nt06221:TLR signaling	1	1	8	0.0772166	0.0382088
Leptotrichia(g)	nt06220:Calcium signaling	1	0.348962	6	-0.000882224	0.0158664
Sphingobium(g)	nt06119:JAK-STAT signaling (virus)	1	0.362176	12	-0.00041586	-0.000588857
Campylobacter(g)	nt06124:Chemokine signaling (virus)	1	0.35842	8	0.00170512	0.00114527
Treponema(g)	nt06214:PI3K signaling	1	1	5	0.000251972	0.0036163
Treponema(g)	nt06119:JAK-STAT signaling (virus)	1	1	12	0.000107439	0.00510363
Treponema(g)	nt06135:Cytoskeletal regulation (virus)	1	1	9	0.00963777	6.55512e-05
Treponema(g)	nt06213:Other RAS signaling	1	1	8	0.000157483	0.00413291
Treponema(g)	nt06319:AHR-cell cycle regulation	1	1	5	0.0173523	5.37193e-05
Akkermansia(g)	nt06115:WNT signaling (virus)	1	1	5	-0.00192033	-0.000888015
Akkermansia(g)	nt06227:NR signaling	1	1	5	-0.00192033	-0.000888015
Akkermansia(g)	nt06215:WNT signaling	1	1	5	-0.00192033	-0.000888015
Akkermansia(g)	nt06221:TLR signaling	1	1	8	-0.00220682	-0.000631404
Akkermansia(g)	nt06216:NOTCH signaling	1	1	5	-0.00109891	-0.00105914
Akkermansia(g)	nt06135:Cytoskeletal regulation (virus)	1	1	9	-0.003119	-0.000142149
Akkermansia(g)	nt06231:Apoptosis	1	1	8	-0.00441384	0.000209365
Akkermansia(g)	nt06131:Apoptosis (virus)	1	1	8	-0.00441384	0.000209365
Akkermansia(g)	nt06114:PI3K signaling (virus)	1	1	8	-0.00129111	-0.000980246
Akkermansia(g)	nt06116:NOTCH signaling (virus)	1	1	6	-0.00167736	-0.000906516
Akkermansia(g)	nt06214:PI3K signaling	1	1	5	-0.00208213	-0.000854306
Akkermansia(g)	nt06118:TGFB signaling (virus)	1	1	6	-0.00237655	-0.000724117
Akkermansia(g)	nt06218:TGFB signaling	1	1	6	-0.00237655	-0.000724117
Akkermansia(g)	nt06211:Other MAPK signaling	1	1	8	-0.00250933	-0.000516159
Akkermansia(g)	nt06121:TLR signaling (virus)	1	1	8	-0.00250933	-0.000516159
Akkermansia(g)	nt06224:CXCR signaling	1	1	8	-0.00250933	-0.000516159
Akkermansia(g)	nt06110:MAPK signaling (virus)	1	1	5	-0.000145439	-0.00125778
Akkermansia(g)	nt06123:TNF signaling (virus)	1	1	5	-0.00187256	-0.000897966
